# Supplementary material for: DNA Methylation‐Regulated ZDHHC24 Exacerbates the Risk of Intracranial Aneurysms
Source: Brain Behav. 2026 Apr 6;16(4):e71213. doi: 10.1002/brb3.71213 (PMC13053309; doi:10.1002/brb3.71213)
Supplement: Supplementary file 1 — Supplementary Table S1 palmitoylation candidate genes Supplementary Table S2 IVs for Palmitoylation genes Supplementary Table S3 MR Effects for each IV Supplementary Table S4 Effect of palmitoylation gene on IA Supplementary Table S5 The sensitivity analysis for IA susceptibility Supplementary Table S6 The result of SMR Supplementary Table S7 Information of 21 methylation sites associated with ZDHHC24 Supplementary Table S8 IVs for DNA methylation sites Supplementary Table S9 MR Effects for each IV Supplemental Table S10 Effects of DNA methylation on susceptibility to IA Supplementary Table S11 IVs used to assess how methylation sites affect gene expression Supplementary Table S12 MR Effects for each IV Supplemental Table S13 Effects of DNA methylation on expression of ZDHHC24 Supplementary Table 14 Results of mediation analysis Supplementary Table S15 Causal association between ZDHHC24 and IA in aortic tissue [file BRB3-16-e71213-s001.xlsx]

## Sheet: Supplementary Table S1
Supplementary Table S1: palmitoylation candidate genes
Universal gene name	GeneCards Symbol
Palmitoylprotein Thioesterase 1	PPT1
Palmitoylprotein Thioesterase 2	PPT2
Zinc Finger DHHC-Type Palmitoyltransferase 1	ZDHHC1
Zinc Finger DHHC-Type Palmitoyltransferase 2	ZDHHC2
Zinc Finger DHHC-Type Palmitoyltransferase 3	ZDHHC3
Zinc Finger DHHC-Type Palmitoyltransferase 4	ZDHHC4
Zinc Finger DHHC-Type Palmitoyltransferase 5	ZDHHC5
Zinc Finger DHHC-Type Palmitoyltransferase 6	ZDHHC6
Zinc Finger DHHC-Type Palmitoyltransferase 7	ZDHHC7
Zinc Finger DHHC-Type Palmitoyltransferase 8	ZDHHC8
Zinc Finger DHHC-Type Palmitoyltransferase 11	ZDHHC11
Zinc Finger DHHC-Type Palmitoyltransferase 12	ZDHHC12
Zinc Finger DHHC-Type Palmitoyltransferase 13	ZDHHC13
Zinc Finger DHHC-Type Palmitoyltransferase 14	ZDHHC14
Zinc Finger DHHC-Type Palmitoyltransferase 16	ZDHHC16
Zinc Finger DHHC-Type Palmitoyltransferase 17	ZDHHC17
Zinc Finger DHHC-Type Palmitoyltransferase 18	ZDHHC18
Zinc Finger DHHC-Type Palmitoyltransferase 19	ZDHHC19
Zinc Finger DHHC-Type Palmitoyltransferase 20	ZDHHC20
Zinc Finger DHHC-Type Palmitoyltransferase 21	ZDHHC21
Zinc Finger DHHC-Type Palmitoyltransferase 23	ZDHHC23
Zinc Finger DHHC-Type Palmitoyltransferase 24	ZDHHC24

## Sheet: Supplementary Table S2
Supplementary Table S2: IVs for Palmitoylation genes
SNP	effect_allele.exposure	other_allele.exposure	effect_allele.outcome	other_allele.outcome	beta.exposure	beta.outcome	eaf.exposure	eaf.outcome	remove	palindromic	ambiguous	id.outcome	chr.outcome	pos.outcome	pval.outcome	se.outcome	samplesize.outcome	outcome	mr_keep.outcome	pval_origin.outcome	data_source.outcome	chr.exposure	pos.exposure	gene.exposure	pval.exposure	samplesize.exposure	se.exposure	exposure	mr_keep.exposure	pval_origin.exposure	id.exposure	data_source.exposure	action	SNP_index	mr_keep	R2	f	meanf	units.outcome	units.exposure	rsq.exposure	effective_n.exposure	rsq.outcome	effective_n.outcome	steiger_dir	steiger_pval
rs111591466	T	C	T	C	-0.0553261	-0.0319588	0.62854811099168	0.397031	FALSE	FALSE	FALSE	IhtVQi	6	157612268	0.20935	0.025458	457138	Intracranial aneurysms	TRUE	reported	textfile	6	158033300	ZDHHC14	5.0518e-11	30194	0.00842178457921728	exposure	TRUE	reported	hhGVEA	textfile	2	1	TRUE	0.00142728419661444	43.1541577115029	159.32308789477	NA	NA	0.00142737860883766	30194	3.4473505091018e-06	457138	TRUE	1.46135721569638e-09
rs111883538	C	T	C	T	0.0574267794762207	-0.0414214	0.217193457139343	0.193271	FALSE	FALSE	FALSE	IhtVQi	6	157589311	0.195896	0.0320268	457138	Intracranial aneurysms	TRUE	reported	textfile	6	158010343	ZDHHC14	1.0186e-08	29254	0.0100263250709234	exposure	TRUE	reported	hhGVEA	textfile	2	1	TRUE	0.00112014271648858	32.8031589623133	159.32308789477	NA	NA	0.00112021921641413	29254	3.65910977387723e-06	457138	TRUE	1.65520494052814e-07
rs113570533	C	T	C	T	0.173386846873112	-0.0125627	0.0338809587934285	0.0143869	FALSE	FALSE	FALSE	IhtVQi	6	157181236	0.908357	0.109136	457138	Intracranial aneurysms	TRUE	reported	textfile	6	157502370	ZDHHC14	9.0535e-12	23640	0.0254195641215528	exposure	TRUE	reported	hhGVEA	textfile	2	1	TRUE	0.00196424080591077	46.5221047867176	159.32308789477	NA	NA	0.00196440667292474	23640	2.89857456464913e-08	457138	TRUE	3.51109040220628e-11
rs113738669	C	T	C	T	0.188515301653129	0.0420251	0.0418092297421347	0.0655083	FALSE	FALSE	FALSE	IhtVQi	6	157635900	0.399442	0.0498745	457138	Intracranial aneurysms	TRUE	reported	textfile	6	158056932	ZDHHC14	1.3069e-19	28827	0.0208076581036357	exposure	TRUE	reported	hhGVEA	textfile	2	1	TRUE	0.00283930802824887	82.0760932246938	159.32308789477	NA	NA	0.00283950447201646	28827	1.55315322576599e-06	457138	TRUE	9.68951484748299e-18
rs113959985	G	A	G	A	0.17488323440232	-0.102921	0.0395967848201344	0.021148	FALSE	FALSE	FALSE	IhtVQi	6	157331012	0.271996	0.0936938	457138	Intracranial aneurysms	TRUE	reported	textfile	6	157752044	ZDHHC14	6.7146e-12	20253	0.0254790690874325	exposure	TRUE	reported	hhGVEA	textfile	2	1	TRUE	0.00232076310806414	47.1070981168444	159.32308789477	NA	NA	0.00232099177594582	20253	2.6396097128477e-06	457138	TRUE	8.7192311750959e-11
rs11752028	T	C	T	C	-0.131593	0.000128533	0.0417954605669875	0.0552484	FALSE	FALSE	FALSE	IhtVQi	6	158261854	0.998177	0.0562409	457138	Intracranial aneurysms	TRUE	reported	textfile	6	158682886	ZDHHC14	6.5414e-10	27507	0.0213044201719981	exposure	TRUE	reported	hhGVEA	textfile	2	1	TRUE	0.00138510243295262	38.1500841927946	159.32308789477	NA	NA	0.00138520300985027	27507	1.14256085521472e-11	457138	TRUE	2.01083656274583e-09
rs139523204	A	G	A	G	0.247329616062578	0.0236478	0.0194193801490781	0.0227288	FALSE	FALSE	FALSE	IhtVQi	6	157495013	0.782371	0.0856089	457138	Intracranial aneurysms	TRUE	reported	textfile	6	157916045	ZDHHC14	3.5263e-13	22704	0.0340074821337832	exposure	TRUE	reported	hhGVEA	textfile	2	1	TRUE	0.00232428998103176	52.8889604302182	159.32308789477	NA	NA	0.00232449427027344	22704	1.66916072586195e-07	457138	TRUE	1.98283749861955e-12
rs143370621	G	A	G	A	-0.254959	0.0256526	0.0278641066030908	0.046182	FALSE	FALSE	FALSE	IhtVQi	6	157448933	0.659601	0.0582396	457138	Intracranial aneurysms	TRUE	reported	textfile	6	157869965	ZDHHC14	1.6521e-23	28350	0.0255165773296503	exposure	TRUE	reported	hhGVEA	textfile	2	1	TRUE	0.00350926656875013	99.8310223602217	159.32308789477	NA	NA	0.00350951328462082	28350	4.24404913620369e-07	457138	TRUE	9.37968980104681e-22
rs145957750	T	C	T	C	0.15704254762657	0.0272739	0.0670869075470063	0.0898308	FALSE	FALSE	FALSE	IhtVQi	6	157574492	0.526748	0.0430883	457138	Intracranial aneurysms	TRUE	reported	textfile	6	157995524	ZDHHC14	1.131e-20	28157	0.016844275316047	exposure	TRUE	reported	hhGVEA	textfile	2	1	TRUE	0.00307754914706124	86.9158841406122	159.32308789477	NA	NA	0.00307776708896624	28157	8.76455687307437e-07	457138	TRUE	6.03184187627302e-19
rs1474922	C	A	C	A	0.0914754295962626	-0.00351282	0.100721143403276	0.078252	FALSE	FALSE	FALSE	IhtVQi	6	157451378	0.940695	0.0472178	457138	Intracranial aneurysms	TRUE	reported	textfile	6	157872410	ZDHHC14	6.773e-11	28094	0.0140175043054128	exposure	TRUE	reported	hhGVEA	textfile	2	1	TRUE	0.00151354771828574	42.5830339559648	159.32308789477	NA	NA	0.0015136553116738	28094	1.2107510873499e-08	457138	TRUE	2.71082218968299e-10
rs150599380	T	C	T	C	-0.27918	0.090423	0.0301704069280194	0.0379297	FALSE	FALSE	FALSE	IhtVQi	6	157524385	0.175108	0.0666849	457138	Intracranial aneurysms	TRUE	reported	textfile	6	157945417	ZDHHC14	3.6071e-28	26553	0.0253682146969425	exposure	TRUE	reported	hhGVEA	textfile	2	1	TRUE	0.00454044074583683	121.103103709242	159.32308789477	NA	NA	0.00454078120936723	26553	4.02212574794314e-06	457138	TRUE	3.29756115708947e-25
rs17165322	C	T	C	T	-0.213685	0.0339739	0.0383052814857806	0.0479207	FALSE	FALSE	FALSE	IhtVQi	6	157432627	0.561967	0.0585835	457138	Intracranial aneurysms	TRUE	reported	textfile	6	157853659	ZDHHC14	1.3075e-20	25751	0.0229583148875594	exposure	TRUE	reported	hhGVEA	textfile	2	1	TRUE	0.00335284458124934	86.6228280020686	159.32308789477	NA	NA	0.00335310413324315	25751	7.35689293663684e-07	457138	TRUE	4.79963528397991e-19
rs186957490	G	A	G	A	0.343615256875172	-0.076088	0.0180985742379548	0.0218675	FALSE	FALSE	FALSE	IhtVQi	6	157413718	0.36466	0.0839341	457138	Intracranial aneurysms	TRUE	reported	textfile	6	157834750	ZDHHC14	1.4158e-16	16272	0.0415822904187295	exposure	TRUE	reported	hhGVEA	textfile	2	1	TRUE	0.00417896202199925	68.2770392519362	159.32308789477	NA	NA	0.00417947357653651	16272	1.79766704435429e-06	457138	TRUE	1.921694761861e-15
rs2038586	T	C	T	C	-0.153952	0.0231233	0.160703914508073	0.129796	FALSE	FALSE	FALSE	IhtVQi	6	157670076	0.541194	0.0378445	457138	Intracranial aneurysms	TRUE	reported	textfile	6	158091108	ZDHHC14	1.4045e-44	30688	0.0109908146213023	exposure	TRUE	reported	hhGVEA	textfile	2	1	TRUE	0.00635290617852064	196.191666242732	159.32308789477	NA	NA	0.00635331760680376	30688	8.16673202792725e-07	457138	TRUE	6.75899131868615e-41
rs2135213	T	G	T	G	-0.234064	0.0169413	0.599330015313936	0.41979	FALSE	FALSE	FALSE	IhtVQi	6	157546675	0.500366	0.0251388	457138	Intracranial aneurysms	TRUE	reported	textfile	6	157967707	ZDHHC14	2.7142e-179	30981	0.00819805575093918	exposure	TRUE	reported	hhGVEA	textfile	2	1	TRUE	0.025637395801222	815.118397507821	159.32308789477	NA	NA	0.025639008511664	30981	9.93478619773245e-07	457138	TRUE	1.40564916979433e-164
rs2749677	T	G	T	G	-0.109968	0.0259915	0.162882882882883	0.183186	FALSE	FALSE	FALSE	IhtVQi	6	157375962	0.411748	0.0316652	457138	Intracranial aneurysms	TRUE	reported	textfile	6	157796994	ZDHHC14	2.4425e-21	27275	0.01159502762539	exposure	TRUE	reported	hhGVEA	textfile	2	1	TRUE	0.00328698422184889	89.9415571617641	159.32308789477	NA	NA	0.00328722447258529	27275	1.47384615573288e-06	457138	TRUE	2.00002437470592e-19
rs34410217	T	C	T	C	-0.158325	-0.0279343	0.253436707307094	0.254148	FALSE	FALSE	FALSE	IhtVQi	6	157557156	0.329195	0.028629	457138	Intracranial aneurysms	TRUE	reported	textfile	6	157978188	ZDHHC14	2.0947e-62	29303	0.00949644122319093	exposure	TRUE	reported	hhGVEA	textfile	2	1	TRUE	0.00939643694777535	277.93661286503	159.32308789477	NA	NA	0.00939707229386938	29303	2.08265292420291e-06	457138	TRUE	6.65788977191373e-57
rs34718793	G	A	G	A	-0.119873	0.0175112	0.452873652975168	0.644595	FALSE	FALSE	FALSE	IhtVQi	6	157573874	0.504506	0.0262373	457138	Intracranial aneurysms	TRUE	reported	textfile	6	157994906	ZDHHC14	4.0763e-49	30473	0.00813757593676983	exposure	TRUE	reported	hhGVEA	textfile	2	1	TRUE	0.00707059281879468	216.982226755798	159.32308789477	NA	NA	0.00707105362390628	30473	9.74423361050326e-07	457138	TRUE	5.10048273286005e-45
rs34781565	G	A	G	A	-0.370018	0.0307425	0.0308471454880295	0.041296	FALSE	FALSE	FALSE	IhtVQi	6	157634100	0.616956	0.0614641	457138	Intracranial aneurysms	TRUE	reported	textfile	6	158055132	ZDHHC14	3.4733e-51	27667	0.0245867053490627	exposure	TRUE	reported	hhGVEA	textfile	2	1	TRUE	0.00811972510264116	226.471077860494	159.32308789477	NA	NA	0.00812030733943417	27667	5.47254886827456e-07	457138	TRUE	1.76367029383218e-47
rs35057821	A	G	A	G	-0.161071	0.0749619	0.179232105104198	0.157119	FALSE	FALSE	FALSE	IhtVQi	6	157698790	0.0293083	0.0343969	457138	Intracranial aneurysms	TRUE	reported	textfile	6	158119822	ZDHHC14	5.5999e-54	31349	0.0104125014112566	exposure	TRUE	reported	hhGVEA	textfile	2	1	TRUE	0.00757527429612168	239.274694805801	159.32308789477	NA	NA	0.00757575395196639	31349	1.03894516883216e-05	457138	TRUE	5.71146716844102e-47
rs35795521	T	C	T	C	-0.273197	0.0461764	0.251987661293826	0.27467	FALSE	FALSE	FALSE	IhtVQi	6	157442532	0.0964784	0.0277808	457138	Intracranial aneurysms	TRUE	reported	textfile	6	157863564	ZDHHC14	6.569e-174	28092	0.00971739045511042	exposure	TRUE	reported	hhGVEA	textfile	2	1	TRUE	0.0273664244001807	790.35196880491	159.32308789477	NA	NA	0.0273683195551364	28092	6.04369582611247e-06	457138	TRUE	9.06405446423655e-158
rs4349837	A	G	A	G	0.15783843576021	-0.0484915	0.923954614992351	0.094143	FALSE	FALSE	FALSE	IhtVQi	6	157540864	0.25565	0.0426587	457138	Intracranial aneurysms	TRUE	reported	textfile	6	157961896	ZDHHC14	2.0664e-23	28393	0.0158313375887874	exposure	TRUE	reported	hhGVEA	textfile	2	1	TRUE	0.00348868108197928	99.3938982108261	159.32308789477	NA	NA	0.00348892598418998	28393	2.82663252966953e-06	457138	TRUE	5.80708627672071e-21
rs62423255	C	A	C	A	0.138559888069742	0.023445	0.0599415204678363	0.0540587	FALSE	FALSE	FALSE	IhtVQi	6	157632552	0.667675	0.0546069	457138	Intracranial aneurysms	TRUE	reported	textfile	6	158053584	ZDHHC14	4.2679e-15	28459	0.0176576893169035	exposure	TRUE	reported	hhGVEA	textfile	2	1	TRUE	0.00215898200218532	61.5710816934188	159.32308789477	NA	NA	0.00215913341101071	28459	4.03236493931968e-07	457138	TRUE	6.05905463258348e-14
rs62425059	A	G	A	G	-0.233201	0.166181	0.0253206650831354	0.0124656	FALSE	FALSE	FALSE	IhtVQi	6	157556297	0.168667	0.120728	457138	Intracranial aneurysms	TRUE	reported	textfile	6	157977329	ZDHHC14	7.4416e-17	25911	0.0279624024126174	exposure	TRUE	reported	hhGVEA	textfile	2	1	TRUE	0.0026770895142313	69.5468954888793	159.32308789477	NA	NA	0.00267729561420846	25911	4.14476106816602e-06	457138	TRUE	6.67449200279388e-15
rs636169	A	G	A	G	0.146680770330171	-0.0896489	0.058245748136824	0.047843	FALSE	FALSE	FALSE	IhtVQi	6	157653472	0.128116	0.0589185	457138	Intracranial aneurysms	TRUE	reported	textfile	6	158074504	ZDHHC14	1.1524e-17	31026	0.017140409732889	exposure	TRUE	reported	hhGVEA	textfile	2	1	TRUE	0.00235480144785498	73.2277970407478	159.32308789477	NA	NA	0.0023549528955085	31026	5.06452761531307e-06	457138	TRUE	2.92071371830423e-15
rs6605508	G	C	G	C	0.0644517750358158	0.00105797	0.319315047103524	0.338917	FALSE	TRUE	FALSE	IhtVQi	6	157247242	0.968018	0.0263868	457138	Intracranial aneurysms	TRUE	reported	textfile	6	157632391	ZDHHC14	3.5341e-11	24288	0.00973209540600607	exposure	TRUE	reported	hhGVEA	textfile	2	1	TRUE	0.00180252692838059	43.8552191962022	159.32308789477	NA	NA	0.00180267510243626	24288	3.51663933750994e-09	457138	TRUE	1.17658674096691e-10
rs681502	T	G	T	G	0.17256129698401	-0.00266472	0.533813247124276	0.468122	FALSE	FALSE	FALSE	IhtVQi	6	157650269	0.914578	0.0248423	457138	Intracranial aneurysms	TRUE	reported	textfile	6	158071301	ZDHHC14	2.0452e-103	31463	0.0079911687035292	exposure	TRUE	reported	hhGVEA	textfile	2	1	TRUE	0.0146041668245442	466.271194781047	159.32308789477	NA	NA	0.0146050816633462	31463	2.51694731004767e-08	457138	TRUE	3.6308971534088e-96
rs733207	G	T	G	T	-0.102788	-0.0213489	0.219880269393864	0.28782	FALSE	FALSE	FALSE	IhtVQi	6	157494655	0.437772	0.0275128	457138	Intracranial aneurysms	TRUE	reported	textfile	6	157915687	ZDHHC14	9.0966e-25	29129	0.0100034188444347	exposure	TRUE	reported	hhGVEA	textfile	2	1	TRUE	0.003611537556723	105.574540833926	159.32308789477	NA	NA	0.00361178464660255	29129	1.31715058094445e-06	457138	TRUE	1.56427148505227e-22
rs749547	A	G	A	G	-0.150327	-0.0197498	0.195284926835072	0.236827	FALSE	FALSE	FALSE	IhtVQi	6	157592693	0.498161	0.0291559	457138	Intracranial aneurysms	TRUE	reported	textfile	6	158013725	ZDHHC14	2.2142e-48	30078	0.0102850189188697	exposure	TRUE	reported	hhGVEA	textfile	2	1	TRUE	0.00705245563000859	213.616174117957	159.32308789477	NA	NA	0.00705292129799738	30078	1.00375250072661e-06	457138	TRUE	2.29252215716034e-44
rs77040881	A	G	A	G	-0.262104	0.0837289	0.0335678143897322	0.0458354	FALSE	FALSE	FALSE	IhtVQi	6	157728307	0.167694	0.0606885	457138	Intracranial aneurysms	TRUE	reported	textfile	6	158149339	ZDHHC14	4.0488e-30	29170	0.022986326041758	exposure	TRUE	reported	hhGVEA	textfile	2	1	TRUE	0.00443751539845412	130.010372170575	159.32308789477	NA	NA	0.00443781832100701	29170	4.1638083545357e-06	457138	TRUE	9.22541924436494e-27
rs77125844	G	A	G	A	-0.122988	-0.0421319	0.0481834975369458	0.0230796	FALSE	FALSE	FALSE	IhtVQi	6	157109754	0.626062	0.0864638	457138	Intracranial aneurysms	TRUE	reported	textfile	6	157430888	ZDHHC14	6.0702e-11	30845	0.0188003891609548	exposure	TRUE	reported	hhGVEA	textfile	2	1	TRUE	0.00138550346620723	42.7923723885011	159.32308789477	NA	NA	0.00138559318405064	30845	5.19407005817534e-07	457138	TRUE	5.37918730757962e-10
rs79464071	T	G	T	G	0.100485239056765	-0.0563949	0.18647452035767	0.147938	FALSE	FALSE	FALSE	IhtVQi	6	157445336	0.108434	0.0351311	457138	Intracranial aneurysms	TRUE	reported	textfile	6	157866368	ZDHHC14	2.3524e-20	27899	0.0108691443003532	exposure	TRUE	reported	hhGVEA	textfile	2	1	TRUE	0.00305419487750329	85.4638978968775	159.32308789477	NA	NA	0.00305441317094735	27899	5.63700335344054e-06	457138	TRUE	9.04482638131487e-18
rs844134	T	C	T	C	0.074090641278726	-0.00570081	0.68579862249918	0.296946	FALSE	FALSE	FALSE	IhtVQi	6	157760016	0.835297	0.0274192	457138	Intracranial aneurysms	TRUE	reported	textfile	6	158181048	ZDHHC14	8.8858e-17	29253	0.00890630266967099	exposure	TRUE	reported	hhGVEA	textfile	2	1	TRUE	0.00236012603215543	69.199365791191	159.32308789477	NA	NA	0.00236028702189645	29253	9.45623180997319e-08	457138	TRUE	1.14167046321836e-15
rs928008	G	A	G	A	-0.0441754	-0.00711252	0.5195234695028	0.582855	FALSE	FALSE	FALSE	IhtVQi	6	157774663	0.777761	0.0252003	457138	Intracranial aneurysms	TRUE	reported	textfile	6	158195695	ZDHHC14	3.0735e-08	31470	0.00797807207528135	exposure	TRUE	reported	hhGVEA	textfile	2	1	TRUE	0.000973296334731027	30.6575279208733	159.32308789477	NA	NA	0.000973358133953655	31470	1.74256938568993e-07	457138	TRUE	1.26910204081936e-07
rs9295141	T	C	T	C	-0.244682	0.0252731	0.206787687450671	0.251299	FALSE	FALSE	FALSE	IhtVQi	6	157684859	0.37478	0.028475	457138	Intracranial aneurysms	TRUE	reported	textfile	6	158105891	ZDHHC14	1.9861e-136	31468	0.00984222682850896	exposure	TRUE	reported	hhGVEA	textfile	2	1	TRUE	0.0192619437618052	618.00020765357	159.32308789477	NA	NA	0.0192631444799236	31468	1.72323058364824e-06	457138	TRUE	1.29928841255643e-124
rs9347482	A	G	A	G	0.116746207248892	-0.0252982	0.668138599721899	0.374867	FALSE	FALSE	FALSE	IhtVQi	6	157678704	0.322057	0.0255475	457138	Intracranial aneurysms	TRUE	reported	textfile	6	158099736	ZDHHC14	2.8634e-43	31470	0.00846496133536056	exposure	TRUE	reported	hhGVEA	textfile	2	1	TRUE	0.00600788759609805	190.198900489053	159.32308789477	NA	NA	0.00600826714297757	31470	2.14504334411585e-06	457138	TRUE	4.5582942492647e-39
rs9355262	T	C	T	C	0.142739036219093	0.0195339	0.323231656322902	0.38871	FALSE	FALSE	FALSE	IhtVQi	6	157483719	0.443808	0.0255086	457138	Intracranial aneurysms	TRUE	reported	textfile	6	157904751	ZDHHC14	8.0444e-56	27794	0.00906843853439557	exposure	TRUE	reported	hhGVEA	textfile	2	1	TRUE	0.00883517831867809	247.73606817096	159.32308789477	NA	NA	0.0088358085081121	27794	1.28279923387844e-06	457138	TRUE	2.31908223565218e-51
rs9355793	A	G	A	G	-0.0999862	0.0146233	0.0911191335740072	0.138036	FALSE	FALSE	FALSE	IhtVQi	6	157586675	0.688711	0.0365031	457138	Intracranial aneurysms	TRUE	reported	textfile	6	158007707	ZDHHC14	6.0458e-11	25850	0.0152825722372761	exposure	TRUE	reported	hhGVEA	textfile	2	1	TRUE	0.00165313520095109	42.8009945048355	159.32308789477	NA	NA	0.00165326290151855	25850	3.5106352303312e-07	457138	TRUE	3.59939702871303e-10
rs9365290	A	G	A	G	0.0611825040724537	0.0171094	0.150056625141563	0.10196	FALSE	FALSE	FALSE	IhtVQi	6	157709840	0.67924	0.041377	457138	Intracranial aneurysms	TRUE	reported	textfile	6	158130872	ZDHHC14	4.47e-08	31351	0.0111824436737985	exposure	TRUE	reported	hhGVEA	textfile	2	1	TRUE	0.000953927076169296	29.9332140141561	159.32308789477	NA	NA	0.000953987876644036	31351	3.74029601498308e-07	457138	TRUE	2.13531699251557e-07
rs9456730	G	T	G	T	-0.0643346	0.0614879	0.712608017054323	0.345562	FALSE	FALSE	FALSE	IhtVQi	6	157762711	0.0182474	0.026048	457138	Intracranial aneurysms	TRUE	reported	textfile	6	158183743	ZDHHC14	3.7359e-13	31130	0.00885590125366157	exposure	TRUE	reported	hhGVEA	textfile	2	1	TRUE	0.00169242199108902	52.7710225777219	159.32308789477	NA	NA	0.00169253054657059	31130	1.21893300779446e-05	457138	TRUE	1.26671696993324e-10
rs111824905	C	T	C	T	0.138618548613923	-0.0298715	0.0624441354652895	0.114618	FALSE	FALSE	FALSE	VwmpfD	1	27784286	0.439501	0.0386417	457138	Intracranial aneurysms	TRUE	reported	textfile	1	28110797	ZDHHC18	5.0122e-14	25213	0.018404682689688	exposure	TRUE	reported	QsJzyB	textfile	2	1	TRUE	0.00224484047656878	56.7220051077535	184.711656341687	NA	NA	0.00224501816097391	25213	1.30724088420681e-06	457138	TRUE	8.51410883126439e-13
rs113565903	T	C	T	C	0.331137492626424	0.2013	0.0270761623115334	0.0236412	FALSE	FALSE	FALSE	VwmpfD	1	26186065	0.00746724	0.0752452	457138	Intracranial aneurysms	TRUE	reported	textfile	1	26512556	ZDHHC18	3.7274e-34	25702	0.0271749382561446	exposure	TRUE	reported	QsJzyB	textfile	2	1	TRUE	0.00574395331685733	148.472418886156	184.711656341687	NA	NA	0.00574439774936817	25702	1.56558886879652e-05	457138	TRUE	2.97575884437898e-29
rs12120574	A	G	A	G	0.248103798663948	0.00591015	0.0338071287994752	0.0541315	FALSE	FALSE	FALSE	VwmpfD	1	26546640	0.911955	0.0534503	457138	Intracranial aneurysms	TRUE	reported	textfile	1	26873131	ZDHHC18	2.9862e-26	27940	0.0234064603732097	exposure	TRUE	reported	QsJzyB	textfile	2	1	TRUE	0.00400521656723206	112.347717394328	184.711656341687	NA	NA	0.00400550214054895	27940	2.67455342333338e-08	457138	TRUE	1.10725650031023e-24
rs12130018	C	T	C	T	0.0842919975319314	0.0200608	0.432061933534743	0.456863	FALSE	FALSE	FALSE	VwmpfD	1	27202569	0.421129	0.0249368	457138	Intracranial aneurysms	TRUE	reported	textfile	1	27529060	ZDHHC18	9.6436e-26	31555	0.0080357685261527	exposure	TRUE	reported	QsJzyB	textfile	2	1	TRUE	0.00347486492905185	110.024734196561	184.711656341687	NA	NA	0.00347508441940016	31555	1.41569276760886e-06	457138	TRUE	2.93584394022939e-23
rs12137896	T	C	T	C	0.0686643871288835	0.0736933	0.162294712315382	0.168938	FALSE	FALSE	FALSE	VwmpfD	1	26386106	0.024649	0.0327984	457138	Intracranial aneurysms	TRUE	reported	textfile	1	26712597	ZDHHC18	1.8512e-10	31684	0.0107737572574465	exposure	TRUE	reported	QsJzyB	textfile	2	1	TRUE	0.00128036062309582	40.6163888859036	184.711656341687	NA	NA	0.00128044134534798	31684	1.10433407636828e-05	457138	TRUE	2.27215416459376e-08
rs12410656	T	C	T	C	0.191891541188612	0.0892981	0.0634092900964067	0.0784168	FALSE	FALSE	FALSE	VwmpfD	1	27071113	0.0517666	0.04591	457138	Intracranial aneurysms	TRUE	reported	textfile	1	27397604	ZDHHC18	2.3074e-28	27895	0.0173728252400174	exposure	TRUE	reported	QsJzyB	textfile	2	1	TRUE	0.00435460816219667	121.994322942579	184.711656341687	NA	NA	0.00435491903906156	27895	8.27600669558755e-06	457138	TRUE	1.19849365052291e-24
rs12726146	A	G	A	G	0.0797136334335585	0.0461158	0.0921126309895208	0.104934	FALSE	FALSE	FALSE	VwmpfD	1	26504136	0.252379	0.0402902	457138	Intracranial aneurysms	TRUE	reported	textfile	1	26830627	ZDHHC18	1.5712e-08	30077	0.0140991250899499	exposure	TRUE	reported	QsJzyB	textfile	2	1	TRUE	0.00106165900945248	31.9633288653454	184.711656341687	NA	NA	0.00106172953525895	30077	2.86585345553211e-06	457138	TRUE	2.09065169645494e-07
rs12727590	G	A	G	A	0.175973657513538	0.0113697	0.165369574476323	0.143911	FALSE	FALSE	FALSE	VwmpfD	1	26934658	0.748771	0.0355016	457138	Intracranial aneurysms	TRUE	reported	textfile	1	27261149	ZDHHC18	2.1339e-59	30902	0.0108272159130701	exposure	TRUE	reported	QsJzyB	textfile	2	1	TRUE	0.00847575658614762	264.139661991751	184.711656341687	NA	NA	0.00847630052877068	30902	2.24365788998377e-07	457138	TRUE	4.78134679015388e-55
rs12729652	A	G	A	G	0.4295182040619	0.0589097	0.161248749711472	0.155218	FALSE	FALSE	FALSE	VwmpfD	1	26720491	0.0843005	0.0341256	457138	Intracranial aneurysms	TRUE	reported	textfile	1	27046982	ZDHHC18	1e-200	31069	0.0109082880189636	exposure	TRUE	reported	QsJzyB	textfile	2	1	TRUE	0.0475306435292161	1550.32232007293	184.711656341687	NA	NA	0.0475335579620825	31069	6.51875674882734e-06	457138	TRUE	2.03095196186692e-305
rs12856	A	G	A	G	0.246079239000892	0.266142	0.0234425697598962	0.0119005	FALSE	FALSE	FALSE	VwmpfD	1	27404270	0.0209267	0.115248	457138	Intracranial aneurysms	TRUE	reported	textfile	1	27730774	ZDHHC18	3.7526e-12	17403	0.0354259446037303	exposure	TRUE	reported	QsJzyB	textfile	2	1	TRUE	0.00276490685158359	48.2455385444861	184.711656341687	NA	NA	0.00276522375995271	17403	1.16656662505554e-05	457138	TRUE	1.86316388984288e-10
rs139338517	G	C	G	C	0.207217741441694	0.0106557	0.0659890477878895	0.0831534	FALSE	TRUE	FALSE	VwmpfD	1	27024126	0.810523	0.0444447	457138	Intracranial aneurysms	TRUE	reported	textfile	1	27350617	ZDHHC18	6.144e-37	30458	0.0163200842272404	exposure	TRUE	reported	QsJzyB	textfile	2	1	TRUE	0.00526520164904127	161.205762268532	184.711656341687	NA	NA	0.00526554558636001	30458	1.25741469988982e-07	457138	TRUE	2.33604284174391e-34
rs17262181	A	G	A	G	0.207973384083651	0.0587515	0.0739778959614426	0.0864094	FALSE	FALSE	FALSE	VwmpfD	1	27259697	0.182914	0.0441131	457138	Intracranial aneurysms	TRUE	reported	textfile	1	27586188	ZDHHC18	1.9016e-39	29143	0.0158254551605691	exposure	TRUE	reported	QsJzyB	textfile	2	1	TRUE	0.00589118641827626	172.692426693666	184.711656341687	NA	NA	0.00589158835904514	29143	3.88021376960228e-06	457138	TRUE	2.51527514175384e-35
rs17362027	T	G	T	G	0.223276391287374	-0.0271598	0.0163340536417948	0.0288451	FALSE	FALSE	FALSE	VwmpfD	1	27620735	0.720201	0.075825	457138	Intracranial aneurysms	TRUE	reported	textfile	1	27947246	ZDHHC18	7.7596e-09	20809	0.0386712838019595	exposure	TRUE	reported	QsJzyB	textfile	2	1	TRUE	0.00159941823752723	33.3324077290515	184.711656341687	NA	NA	0.00159957173008774	20809	2.80661441472557e-07	457138	TRUE	2.54369840135697e-08
rs188216647	C	A	C	A	0.368929686923595	0.0166408	0.021459785662262	0.0262942	FALSE	FALSE	FALSE	VwmpfD	1	26664136	0.834311	0.0795539	457138	Intracranial aneurysms	TRUE	reported	textfile	1	26990627	ZDHHC18	4.6531e-32	24297	0.0313044909652441	exposure	TRUE	reported	QsJzyB	textfile	2	1	TRUE	0.00568389093675734	138.87950627554	184.711656341687	NA	NA	0.00568435618324231	24297	9.57149961960712e-08	457138	TRUE	3.10573113558762e-30
rs1890052	A	G	A	G	-0.114859	-0.0313814	0.361172416463391	0.341031	FALSE	FALSE	FALSE	VwmpfD	1	26995661	0.232245	0.0262695	457138	Intracranial aneurysms	TRUE	reported	textfile	1	27322152	ZDHHC18	8.1436e-43	30902	0.008374185764891	exposure	TRUE	reported	QsJzyB	textfile	2	1	TRUE	0.00605089817796879	188.110994171122	184.711656341687	NA	NA	0.00605128745191402	30902	3.12172207998024e-06	457138	TRUE	2.05514542838931e-38
rs35122057	A	C	A	C	0.262446905395579	0.0306828	0.0435466692486445	0.038112	FALSE	FALSE	FALSE	VwmpfD	1	27125641	0.646237	0.0668475	457138	Intracranial aneurysms	TRUE	reported	textfile	1	27452132	ZDHHC18	5.7086e-34	25731	0.0215996794696168	exposure	TRUE	reported	QsJzyB	textfile	2	1	TRUE	0.00570488560332815	147.623175013884	184.711656341687	NA	NA	0.00570532653281379	25731	4.60865304926842e-07	457138	TRUE	1.20286701243094e-31
rs36004172	C	A	C	A	0.142445103897977	0.0156049	0.105722693305456	0.138716	FALSE	FALSE	FALSE	VwmpfD	1	26606265	0.664014	0.0359248	457138	Intracranial aneurysms	TRUE	reported	textfile	1	26932756	ZDHHC18	1.3063e-27	30902	0.0130819201463882	exposure	TRUE	reported	QsJzyB	textfile	2	1	TRUE	0.00382210292828558	118.556114155103	184.711656341687	NA	NA	0.00382234936799533	30902	4.12750548215419e-07	457138	TRUE	1.96422908724926e-25
rs6690107	C	T	C	T	0.168903960060571	0.052383	0.0253874052093637	0.0404148	FALSE	FALSE	FALSE	VwmpfD	1	27355047	0.394384	0.0615045	457138	Intracranial aneurysms	TRUE	reported	textfile	1	27681538	ZDHHC18	9.937e-09	23273	0.0294668457886551	exposure	TRUE	reported	QsJzyB	textfile	2	1	TRUE	0.00140976689498635	32.853000485713	184.711656341687	NA	NA	0.0014098878849981	23273	1.58679504854006e-06	457138	TRUE	6.56923539769771e-08
rs7726	A	G	A	G	-0.0504432	-0.0325047	0.265211018828216	0.279721	FALSE	FALSE	FALSE	VwmpfD	1	26574828	0.241278	0.0277392	457138	Intracranial aneurysms	TRUE	reported	textfile	1	26901319	ZDHHC18	2.0753e-08	31684	0.00899886839311239	exposure	TRUE	reported	QsJzyB	textfile	2	1	TRUE	0.000990736639617309	31.4196468116557	184.711656341687	NA	NA	0.000990799120206832	31684	3.00370814487061e-06	457138	TRUE	3.03102015590765e-07
rs112506767	C	T	C	T	-0.200009	0.0187701	0.0297937137275182	0.0427592	FALSE	FALSE	FALSE	Bo3gV6	13	21354741	0.76275	0.0621792	457138	Intracranial aneurysms	TRUE	reported	textfile	13	21928880	ZDHHC20	2.2358e-10	17403	0.0315267047583778	exposure	TRUE	reported	E1G4eK	textfile	2	1	TRUE	0.00230734584074251	40.2429794460043	104.855875704671	NA	NA	0.00230761042569573	17403	1.9934135324091e-07	457138	TRUE	6.98968787302549e-10
rs113842275	A	C	A	C	0.109807283287037	-0.0550945	0.951663866890649	0.0417814	FALSE	FALSE	FALSE	Bo3gV6	13	21345471	0.39857	0.0652642	457138	Intracranial aneurysms	TRUE	reported	textfile	13	21919610	ZDHHC20	8.6335e-09	29863	0.019078338190117	exposure	TRUE	reported	E1G4eK	textfile	2	1	TRUE	0.00110806765826415	33.1247127663313	104.855875704671	NA	NA	0.0011081417910636	29863	1.5589075253779e-06	457138	TRUE	8.04126999645425e-08
rs116975298	T	C	T	C	-0.254562	0.179712	0.0226386481802426	0.0471056	FALSE	FALSE	FALSE	Bo3gV6	13	21420710	0.00107542	0.0549577	457138	Intracranial aneurysms	TRUE	reported	textfile	13	21994849	ZDHHC20	2.104e-16	23539	0.030984049070756	exposure	TRUE	reported	E1G4eK	textfile	2	1	TRUE	0.00285942473106754	67.495277561025	104.855875704671	NA	NA	0.00285966700898983	23539	2.33906060448665e-05	457138	TRUE	3.22502249162881e-13
rs117322839	A	G	A	G	0.209880887388646	0.0681632	0.0201786892735672	0.0261279	FALSE	FALSE	FALSE	Bo3gV6	13	21493363	0.392416	0.0797003	457138	Intracranial aneurysms	TRUE	reported	textfile	13	22067502	ZDHHC20	5.0654e-11	24774	0.0319497172198088	exposure	TRUE	reported	E1G4eK	textfile	2	1	TRUE	0.00173884065911659	43.1495910710148	104.855875704671	NA	NA	0.0017389808025728	24774	1.60005131251307e-06	457138	TRUE	5.56956519186209e-10
rs12583648	C	G	C	G	-0.0680521	0.0509117	0.358887985441592	0.357094	FALSE	TRUE	FALSE	Bo3gV6	13	21325916	0.0488832	0.0258487	457138	Intracranial aneurysms	TRUE	reported	textfile	13	21900055	ZDHHC20	6.1052e-16	30688	0.00841500332187732	exposure	TRUE	reported	E1G4eK	textfile	2	1	TRUE	0.0021265801477741	65.395306775743	104.855875704671	NA	NA	0.00212671845563505	30688	8.48611037440203e-06	457138	TRUE	2.27359412345459e-13
rs148153530	T	C	T	C	-0.262408	-0.0850359	0.0143746854554605	0.0106488	FALSE	FALSE	FALSE	Bo3gV6	13	21339492	0.501236	0.126439	457138	Intracranial aneurysms	TRUE	reported	textfile	13	21913631	ZDHHC20	1.9631e-10	20757	0.0412332540377297	exposure	TRUE	reported	E1G4eK	textfile	2	1	TRUE	0.00194737324361596	40.496593654189	104.855875704671	NA	NA	0.00194756053155779	20757	9.89456411033959e-07	457138	TRUE	1.18730018624713e-09
rs2181329	A	C	A	C	0.168990710877357	0.0342418	0.806365431525148	0.178962	FALSE	FALSE	FALSE	Bo3gV6	13	21510813	0.290848	0.0324179	457138	Intracranial aneurysms	TRUE	reported	textfile	13	22084952	ZDHHC20	1.7924e-61	30688	0.0102151162337007	exposure	TRUE	reported	E1G4eK	textfile	2	1	TRUE	0.00883923251698527	273.659630117329	104.855875704671	NA	NA	0.00883980353278649	30688	2.44060182862953e-06	457138	TRUE	1.01047551421616e-55
rs261392	T	A	T	A	0.0553259385918111	0.024471	0.66755720757347	0.65359	FALSE	TRUE	FALSE	Bo3gV6	13	21231023	0.348861	0.0261219	457138	Intracranial aneurysms	TRUE	reported	textfile	13	21805162	ZDHHC20	1.0694e-10	30688	0.0085683658962074	exposure	TRUE	reported	E1G4eK	textfile	2	1	TRUE	0.00135676100652456	41.6901317913841	104.855875704671	NA	NA	0.00135684931520515	30688	1.91976315115289e-06	457138	TRUE	1.80829498019549e-09
rs2798259	A	T	A	T	0.076341747927915	-0.00991352	0.435822770355144	0.488102	FALSE	TRUE	TRUE	Bo3gV6	13	21616379	0.690152	0.0248678	457138	Intracranial aneurysms	TRUE	reported	textfile	13	22190518	ZDHHC20	3.527e-21	31132	0.00808199831968526	exposure	TRUE	reported	E1G4eK	textfile	2	1	FALSE	0.00285783234749378	89.2192947640788	104.855875704671	NA	NA	0.00285801542906259	31132	3.47644583802703e-07	457138	TRUE	1.64501303679658e-19
rs41284199	C	T	C	T	0.196672940591035	0.00899128	0.0177233137532915	0.0210274	FALSE	FALSE	FALSE	Bo3gV6	13	21376570	0.921198	0.0908905	457138	Intracranial aneurysms	TRUE	reported	textfile	13	21950709	ZDHHC20	2.4389e-10	29760	0.0310655579129406	exposure	TRUE	reported	E1G4eK	textfile	2	1	TRUE	0.00134497271193528	40.0776012418001	104.855875704671	NA	NA	0.00134506298437556	29760	2.14072374604457e-08	457138	TRUE	1.00600320766184e-09
rs4770150	A	G	A	G	0.121039171024016	-0.0429719	0.126165142455153	0.133972	FALSE	FALSE	FALSE	Bo3gV6	13	21384495	0.240423	0.0366052	457138	Intracranial aneurysms	TRUE	reported	textfile	13	21958634	ZDHHC20	3.6226e-21	27605	0.0128176011335157	exposure	TRUE	reported	E1G4eK	textfile	2	1	TRUE	0.00321995615957021	89.1675655244609	104.855875704671	NA	NA	0.00322018871308201	27605	3.01464940091832e-06	457138	TRUE	6.38198619351169e-19
rs73158463	G	A	G	A	-0.144691	-0.0219353	0.0302724781552143	0.0501835	FALSE	FALSE	FALSE	Bo3gV6	13	21598063	0.707372	0.0584336	457138	Intracranial aneurysms	TRUE	reported	textfile	13	22172202	ZDHHC20	4.9194e-08	24202	0.0265283675392606	exposure	TRUE	reported	E1G4eK	textfile	2	1	TRUE	0.00122765791698559	29.745839306173	104.855875704671	NA	NA	0.00122775925174994	24202	3.0825938849054e-07	457138	TRUE	1.69547125124445e-07
rs74039340	C	T	C	T	-0.086426	0.0574054	0.158884113524606	0.166926	FALSE	FALSE	FALSE	Bo3gV6	13	21530207	0.0881191	0.0336609	457138	Intracranial aneurysms	TRUE	reported	textfile	13	22104346	ZDHHC20	4.9806e-15	30688	0.0110416138277599	exposure	TRUE	reported	E1G4eK	textfile	2	1	TRUE	0.0019924580978335	61.262632418175	104.855875704671	NA	NA	0.00199258770012447	30688	6.36217866147341e-06	457138	TRUE	8.88487007639023e-13
rs75615472	G	A	G	A	0.109624596213837	-0.0395766	0.858372663771946	0.124136	FALSE	FALSE	FALSE	Bo3gV6	13	21296984	0.293989	0.0377132	457138	Intracranial aneurysms	TRUE	reported	textfile	13	21871123	ZDHHC20	1.067e-21	31346	0.0114546666472145	exposure	TRUE	reported	E1G4eK	textfile	2	1	TRUE	0.0029134116266332	91.5847982412098	104.855875704671	NA	NA	0.0029135969841574	31346	2.409038409692e-06	457138	TRUE	2.52459324407367e-19
rs77107022	T	C	T	C	-0.148608	0.0675289	0.0268492100668569	0.0144812	FALSE	FALSE	FALSE	Bo3gV6	13	21381496	0.500743	0.100292	457138	Intracranial aneurysms	TRUE	reported	textfile	13	21955635	ZDHHC20	1.069e-08	28344	0.0259835571864612	exposure	TRUE	reported	E1G4eK	textfile	2	1	TRUE	0.00115271967883411	32.7080843900499	104.855875704671	NA	NA	0.00115280092862753	28344	9.91747038499143e-07	457138	TRUE	7.2042835978116e-08
rs79745409	A	G	A	G	-0.260715	-0.0786981	0.0173170442414897	0.00552699	FALSE	FALSE	FALSE	Bo3gV6	13	21420417	0.651201	0.174074	457138	Intracranial aneurysms	TRUE	reported	textfile	13	21994556	ZDHHC20	2.2733e-08	13506	0.0466420934241804	exposure	TRUE	reported	E1G4eK	textfile	2	1	TRUE	0.0023080580041241	31.2401192950807	104.855875704671	NA	NA	0.00230839904827179	13506	4.47110695345e-07	457138	TRUE	5.63457687472175e-08
rs7981970	A	G	A	G	-0.228438	0.037869	0.425357641641188	0.428048	FALSE	FALSE	FALSE	Bo3gV6	13	21445776	0.131693	0.0251211	457138	Intracranial aneurysms	TRUE	reported	textfile	13	22019915	ZDHHC20	5.787e-176	31354	0.00807723256522095	exposure	TRUE	reported	E1G4eK	textfile	2	1	TRUE	0.0248758528631322	799.80353399602	104.855875704671	NA	NA	0.0248774002608303	31354	4.97098882135578e-06	457138	TRUE	6.14979173801725e-159
rs9506713	G	A	G	A	0.0564621971984954	0.044041	0.212802494966642	0.256543	FALSE	FALSE	FALSE	Bo3gV6	13	21609313	0.123871	0.0286217	457138	Intracranial aneurysms	TRUE	reported	textfile	13	22183452	ZDHHC20	1.358e-08	30192	0.00994280331739578	exposure	TRUE	reported	E1G4eK	textfile	2	1	TRUE	0.00106694578739669	32.2454975192468	104.855875704671	NA	NA	0.00106701639404384	30192	5.17935667049931e-06	457138	TRUE	3.12174659175984e-07
rs9509831	C	A	C	A	0.0481900546003871	0.00140542	0.381189504839613	0.384277	FALSE	FALSE	FALSE	Bo3gV6	13	21666816	0.956782	0.0259336	457138	Intracranial aneurysms	TRUE	reported	textfile	13	22240955	ZDHHC20	1.0665e-08	29863	0.00842498201024269	exposure	TRUE	reported	E1G4eK	textfile	2	1	TRUE	0.00109437936309833	32.7150648533171	104.855875704671	NA	NA	0.00109445258111626	29863	6.4245278547409e-09	457138	TRUE	3.2529739241478e-08
rs9550727	T	G	T	G	0.10282285473924	-0.0271653	0.513667866960932	0.513077	FALSE	FALSE	FALSE	Bo3gV6	13	21345254	0.276318	0.0249537	457138	Intracranial aneurysms	TRUE	reported	textfile	13	21919393	ZDHHC20	3.9265e-37	30688	0.00807593895218662	exposure	TRUE	reported	E1G4eK	textfile	2	1	TRUE	0.00525456332091467	162.093259360792	104.855875704671	NA	NA	0.00525490399425725	30688	2.59246297239621e-06	457138	TRUE	2.16309290950437e-33
rs117613663	T	C	T	C	0.111902361278521	0.00758582	0.0600528517947589	0.122861	FALSE	FALSE	FALSE	wXKp5t	11	65850582	0.837423	0.0369696	457138	Intracranial aneurysms	TRUE	reported	textfile	11	65618053	ZDHHC24	3.6902e-10	27780	0.0178566647962278	exposure	TRUE	reported	86URA8	textfile	2	1	TRUE	0.0014116663281142	39.268701566106	64.4176879794755	NA	NA	0.00141176782378582	27780	9.21022202352587e-08	457138	TRUE	1.60034405618566e-09
rs12275815	A	G	A	G	-0.129134	0.00794805	0.0692496812966673	0.136304	FALSE	FALSE	FALSE	wXKp5t	11	67078533	0.825203	0.0359871	457138	Intracranial aneurysms	TRUE	reported	textfile	11	66846004	ZDHHC24	2.4593e-14	27039	0.0169380809056869	exposure	TRUE	reported	86URA8	textfile	2	1	TRUE	0.00214501921049474	58.1195519495834	64.4176879794755	NA	NA	0.00214517754298454	27039	1.06704321719345e-07	457138	TRUE	1.93798653217632e-13
rs141638488	G	T	G	T	0.145445425599899	-0.0107557	0.0379568223507831	0.0705297	FALSE	FALSE	FALSE	wXKp5t	11	66636327	0.819573	0.0471549	457138	Intracranial aneurysms	TRUE	reported	textfile	11	66403798	ZDHHC24	1.7871e-10	26336	0.0228017347735274	exposure	TRUE	reported	86URA8	textfile	2	1	TRUE	0.00154256720849091	40.6847237892033	64.4176879794755	NA	NA	0.00154268418179648	26336	1.13809425466038e-07	457138	TRUE	7.8660415084188e-10
rs142463648	T	A	T	A	0.172894	0.156218	0.020812458249833	0.00953639	FALSE	TRUE	FALSE	wXKp5t	11	66811972	0.22272	0.128118	457138	Intracranial aneurysms	TRUE	reported	textfile	11	66579443	ZDHHC24	2.7344e-09	29027	0.0290729630439388	exposure	TRUE	reported	86URA8	textfile	2	1	TRUE	0.00121688716166095	35.3631828704397	64.4176879794755	NA	NA	0.00121697091058398	29027	3.2523330287286e-06	457138	TRUE	4.56543319451814e-08
rs147531523	G	A	G	A	0.191397709853165	0.0454807	0.0291787629779068	0.0362556	FALSE	FALSE	FALSE	wXKp5t	11	66417831	0.497519	0.0670413	457138	Intracranial aneurysms	TRUE	reported	textfile	11	66185302	ZDHHC24	3.8652e-13	25398	0.0263622315680021	exposure	TRUE	reported	86URA8	textfile	2	1	TRUE	0.00207113876346341	52.7078052154355	64.4176879794755	NA	NA	0.00207130153309726	25398	1.00675446732139e-06	457138	TRUE	4.89960797063984e-12
rs148723727	A	C	A	C	-0.375507	0.0406336	0.0190181145389613	0.0312682	FALSE	FALSE	FALSE	wXKp5t	11	66198161	0.561913	0.0700576	457138	Intracranial aneurysms	TRUE	reported	textfile	11	65965632	ZDHHC24	2.8945e-34	28316	0.0307648517794498	exposure	TRUE	reported	86URA8	textfile	2	1	TRUE	0.00523376855121703	148.968589879992	64.4176879794755	NA	NA	0.00523413631093259	28316	7.35892451150845e-07	457138	TRUE	1.37159281877443e-31
rs183088220	A	G	A	G	0.256472793557868	0.0295392	0.015488288679963	0.0246625	FALSE	FALSE	FALSE	wXKp5t	11	66511555	0.70512	0.0780599	457138	Intracranial aneurysms	TRUE	reported	textfile	11	66279026	ZDHHC24	1.2352e-09	18401	0.0422135745536026	exposure	TRUE	reported	86URA8	textfile	2	1	TRUE	0.00200201159043598	36.9089033046378	64.4176879794755	NA	NA	0.00200222877649014	18401	3.13253489489845e-07	457138	TRUE	4.0945985485535e-09
rs3737525	G	A	G	A	0.123106403661793	0.0661831	0.251832086887895	0.372151	FALSE	FALSE	FALSE	wXKp5t	11	66538884	0.0088916	0.0252974	457138	Intracranial aneurysms	TRUE	reported	textfile	11	66306355	ZDHHC24	3.021e-41	31684	0.009151871810712	exposure	TRUE	reported	86URA8	textfile	2	1	TRUE	0.00567843015093388	180.931430532273	64.4176879794755	NA	NA	0.00567878657941428	31684	1.49723685585249e-05	457138	TRUE	6.26784746855439e-35
rs484261	C	A	C	A	-0.0507179	0.00708251	0.294216133942161	0.252461	FALSE	FALSE	FALSE	wXKp5t	11	66293762	0.80563	0.0287828	457138	Intracranial aneurysms	TRUE	reported	textfile	11	66061233	ZDHHC24	7.1314e-09	31355	0.00876319537167372	exposure	TRUE	reported	86URA8	textfile	2	1	TRUE	0.00106715254611658	33.4941771748455	64.4176879794755	NA	NA	0.00106722054686031	31355	1.324533147954e-07	457138	TRUE	3.10578959073737e-08
rs601100	A	G	A	G	-0.081454	-0.0196651	0.145499713357539	0.122995	FALSE	FALSE	FALSE	wXKp5t	11	65912364	0.603507	0.0378637	457138	Intracranial aneurysms	TRUE	reported	textfile	11	65679835	ZDHHC24	7.0121e-13	31240	0.0113459878543506	exposure	TRUE	reported	86URA8	textfile	2	1	TRUE	0.00164707386315065	51.5361772276182	64.4176879794755	NA	NA	0.00164717914267158	31240	5.90065927046794e-07	457138	TRUE	9.60216816503337e-12
rs71457714	A	G	A	G	-0.0523863	-0.0425578	0.695700363080451	0.247372	FALSE	FALSE	FALSE	wXKp5t	11	66393681	0.14332	0.0290786	457138	Intracranial aneurysms	TRUE	reported	textfile	11	66161152	ZDHHC24	1.6911e-09	31240	0.00869496138230696	exposure	TRUE	reported	86URA8	textfile	2	1	TRUE	0.0011606046969475	36.2970961034693	64.4176879794755	NA	NA	0.00116067891793524	31240	4.68558577923695e-06	457138	TRUE	4.82408223295482e-08
rs76759473	G	T	G	T	0.122395440457532	0.0428765	0.0736200284396949	0.114862	FALSE	FALSE	FALSE	wXKp5t	11	65942179	0.271456	0.0389887	457138	Intracranial aneurysms	TRUE	reported	textfile	11	65709650	ZDHHC24	2.9204e-14	28282	0.0161004262638164	exposure	TRUE	reported	86URA8	textfile	2	1	TRUE	0.00203919659165309	57.786317273177	64.4176879794755	NA	NA	0.00203934051230199	28282	2.64554145514215e-06	457138	TRUE	1.16745831020342e-12
rs78650681	T	C	T	C	-0.210715	0.0209318	0.02208224732117	0.0364479	FALSE	FALSE	FALSE	wXKp5t	11	65559627	0.747424	0.0649981	457138	Intracranial aneurysms	TRUE	reported	textfile	11	65327098	ZDHHC24	2.0214e-12	25793	0.0299613427727406	exposure	TRUE	reported	86URA8	textfile	2	1	TRUE	0.00191396945917372	49.4578471304736	64.4176879794755	NA	NA	0.00191411759657797	25793	2.26864377165687e-07	457138	TRUE	1.3258018456163e-11
rs7935749	T	C	T	C	-0.0715678	-0.0843224	0.450161617680223	0.372049	FALSE	FALSE	FALSE	wXKp5t	11	66914163	0.00104672	0.0257264	457138	Intracranial aneurysms	TRUE	reported	textfile	11	66681634	ZDHHC24	3.1654e-19	31681	0.00798516332504668	exposure	TRUE	reported	86URA8	textfile	2	1	TRUE	0.00252911963433369	80.3231276954024	64.4176879794755	NA	NA	0.00252927890216319	31681	2.35002375498813e-05	457138	TRUE	4.91237668509094e-15
rs11229043	T	C	T	C	0.125518814512383	0.0273235	0.121829867967631	0.147788	FALSE	FALSE	FALSE	K9XLeV	11	57503531	0.437882	0.035221	457138	Intracranial aneurysms	TRUE	reported	textfile	11	57271004	ZDHHC5	6.6361e-24	30153	0.0124495461816253	exposure	TRUE	reported	POx7ns	textfile	2	1	TRUE	0.00335983904282945	101.644014508767	97.9792347107425	NA	NA	0.0033600611614841	30153	1.31650738189193e-06	457138	TRUE	1.10371663883961e-21
rs11229091	C	T	C	T	0.26987607671036	-0.0284987	0.0213007188691079	0.0166273	FALSE	FALSE	FALSE	K9XLeV	11	57675935	0.777313	0.100766	457138	Intracranial aneurysms	TRUE	reported	textfile	11	57443407	ZDHHC5	2.7285e-18	25053	0.0309409303406624	exposure	TRUE	reported	POx7ns	textfile	2	1	TRUE	0.00302750923547215	76.0724438842372	97.9792347107425	NA	NA	0.00302775021129696	25053	1.74975225173683e-07	457138	TRUE	3.64505232832108e-17
rs11229430	C	G	C	G	0.0560576647106182	-0.00960432	0.225553203771407	0.247369	FALSE	TRUE	FALSE	K9XLeV	11	58413631	0.737171	0.0286181	457138	Intracranial aneurysms	TRUE	reported	textfile	11	58181104	ZDHHC5	8.0028e-09	30311	0.0097177243543699	exposure	TRUE	reported	POx7ns	textfile	2	1	TRUE	0.00109663994428308	33.2745502722325	97.9792347107425	NA	NA	0.00109671222890124	30311	2.46380378778226e-07	457138	TRUE	3.76390642624752e-08
rs112910373	T	C	T	C	-0.175493	-0.0692218	0.0293826203093361	0.0225309	FALSE	FALSE	FALSE	K9XLeV	11	57827840	0.398714	0.082024	457138	Intracranial aneurysms	TRUE	reported	textfile	11	57595312	ZDHHC5	3.5206e-12	27537	0.0252323323642784	exposure	TRUE	reported	POx7ns	textfile	2	1	TRUE	0.00175358931273068	48.3699	97.9792347107425	NA	NA	0.00175371646101572	27537	1.55796532404191e-06	457138	TRUE	5.69976720131739e-11
rs113207737	G	T	G	T	0.249376273547739	0.060275	0.019702300405954	0.063163	FALSE	FALSE	FALSE	K9XLeV	11	57942842	0.221417	0.0492938	457138	Intracranial aneurysms	TRUE	reported	textfile	11	57710314	ZDHHC5	1.3537e-13	22801	0.0336953983363833	exposure	TRUE	reported	POx7ns	textfile	2	1	TRUE	0.00239647637562669	54.7685163434581	97.9792347107425	NA	NA	0.00239668609822628	22801	3.27071721214877e-06	457138	TRUE	3.56508780740518e-12
rs116677028	C	A	C	A	-0.106277	0.0531417	0.0453520373060164	0.0273372	FALSE	FALSE	FALSE	K9XLeV	11	58078208	0.477179	0.0747583	457138	Intracranial aneurysms	TRUE	reported	textfile	11	57845680	ZDHHC5	4.7453e-08	30488	0.0194625843877783	exposure	TRUE	reported	POx7ns	textfile	2	1	TRUE	0.000977073531637582	29.8161963017239	97.9792347107425	NA	NA	0.000977137568821626	30488	1.10536611930277e-06	457138	TRUE	3.2478239739098e-07
rs116913666	C	A	C	A	0.195777458908117	0.0711967	0.0318577338215016	0.0171602	FALSE	FALSE	FALSE	K9XLeV	11	58340110	0.48606	0.102207	457138	Intracranial aneurysms	TRUE	reported	textfile	11	58107583	ZDHHC5	9.7251e-15	25357	0.025284771714489	exposure	TRUE	reported	POx7ns	textfile	2	1	TRUE	0.00235876037495184	59.9478	97.9792347107425	NA	NA	0.00235894599484429	25357	1.06148182369572e-06	457138	TRUE	1.656849514626e-13
rs12361014	C	T	C	T	0.189074416687678	-0.0479121	0.0185455771608407	0.0229938	FALSE	FALSE	FALSE	K9XLeV	11	57156479	0.574657	0.0853733	457138	Intracranial aneurysms	TRUE	reported	textfile	11	56923953	ZDHHC5	4.8918e-08	22869	0.0346582132726615	exposure	TRUE	reported	POx7ns	textfile	2	1	TRUE	0.00129969427840271	29.7587863886363	97.9792347107425	NA	NA	0.00129980780487541	22869	6.88970381572997e-07	457138	TRUE	1.99165752745445e-07
rs12790809	A	G	A	G	0.191925867369535	-0.0335024	0.021546803652968	0.0173716	FALSE	FALSE	FALSE	K9XLeV	11	58645670	0.738314	0.10028	457138	Intracranial aneurysms	TRUE	reported	textfile	11	58413143	ZDHHC5	5.7113e-09	21846	0.0329486467587184	exposure	TRUE	reported	POx7ns	textfile	2	1	TRUE	0.00155076474334114	33.9275186533005	97.9792347107425	NA	NA	0.00155090650855376	21846	2.44161766654889e-07	457138	TRUE	1.93534364841911e-08
rs148209242	T	C	T	C	0.211383324142921	0.0775461	0.0328706781914894	0.0375309	FALSE	FALSE	FALSE	K9XLeV	11	57892758	0.237495	0.0656463	457138	Intracranial aneurysms	TRUE	reported	textfile	11	57660230	ZDHHC5	2.6929e-19	28390	0.0235372488133486	exposure	TRUE	reported	POx7ns	textfile	2	1	TRUE	0.00283290880717081	80.6490867260415	97.9792347107425	NA	NA	0.00283310782667702	28390	3.05247886750609e-06	457138	TRUE	3.62600242932339e-17
rs1867127	T	C	T	C	-0.0526213	0.00218433	0.481481481481481	0.478414	FALSE	FALSE	FALSE	K9XLeV	11	57373647	0.930315	0.0249786	457138	Intracranial aneurysms	TRUE	reported	textfile	11	57141120	ZDHHC5	1.9176e-10	29328	0.00826364874045155	exposure	TRUE	reported	POx7ns	textfile	2	1	TRUE	0.00138069051385705	40.5461116410884	97.9792347107425	NA	NA	0.00138078454537023	29328	1.67284184335114e-08	457138	TRUE	7.75386463379368e-10
rs188845805	T	C	T	C	0.350762556120302	0.0702837	0.0134046836918512	0.0100432	FALSE	FALSE	FALSE	K9XLeV	11	58679216	0.578445	0.126487	457138	Intracranial aneurysms	TRUE	reported	textfile	11	58446689	ZDHHC5	2.9972e-08	9437	0.0632951181262613	exposure	TRUE	reported	POx7ns	textfile	2	1	TRUE	0.00324370280314577	30.7039303726978	97.9792347107425	NA	NA	0.00324438816169843	9437	6.75416601386692e-07	457138	TRUE	6.54943368252503e-08
rs2441987	G	A	G	A	-0.0480634	-0.0384515	0.380829794430456	0.426607	FALSE	FALSE	FALSE	K9XLeV	11	58151220	0.125319	0.0250853	457138	Intracranial aneurysms	TRUE	reported	textfile	11	57918692	ZDHHC5	6.4213e-09	30935	0.00827922066337391	exposure	TRUE	reported	POx7ns	textfile	2	1	TRUE	0.0010882441448569	33.6993292305792	97.9792347107425	NA	NA	0.00108831442965262	30935	5.13973015468958e-06	457138	TRUE	1.68291004480621e-07
rs2454663	T	C	T	C	-0.112397	0.0295584	0.209799821891819	0.195089	FALSE	FALSE	FALSE	K9XLeV	11	57590610	0.348781	0.0315473	457138	Intracranial aneurysms	TRUE	reported	textfile	11	57358083	ZDHHC5	2.6413e-29	30153	0.0100011195591407	exposure	TRUE	reported	POx7ns	textfile	2	1	TRUE	0.00417122019801939	126.293257175687	97.9792347107425	NA	NA	0.00417149573249392	30153	1.92039777687641e-06	457138	TRUE	1.85287577431697e-26
rs28362934	A	G	A	G	0.119454398378277	0.0113195	0.100774174151603	0.0701019	FALSE	FALSE	FALSE	K9XLeV	11	57596070	0.821321	0.0501205	457138	Intracranial aneurysms	TRUE	reported	textfile	11	57363543	ZDHHC5	3.7398e-19	30935	0.0133552164905726	exposure	TRUE	reported	POx7ns	textfile	2	1	TRUE	0.00257947075445762	79.9971190767369	97.9792347107425	NA	NA	0.00257963710215464	30935	1.11577910868642e-07	457138	TRUE	8.28267392805515e-18
rs3851121	C	G	C	G	0.0741651702680915	-0.00104912	0.33456631690194	0.311985	FALSE	TRUE	FALSE	K9XLeV	11	58019567	0.968774	0.0268	457138	Intracranial aneurysms	TRUE	reported	textfile	11	57787039	ZDHHC5	3.6888e-18	30820	0.00853640845157071	exposure	TRUE	reported	POx7ns	textfile	2	1	TRUE	0.00244317531500033	75.4781832919202	97.9792347107425	NA	NA	0.00244333348268305	30820	3.35224166245218e-09	457138	TRUE	4.62454444580516e-17
rs584499	T	C	T	C	-0.132522	-0.0184307	0.134595778423895	0.100656	FALSE	FALSE	FALSE	K9XLeV	11	57858569	0.665448	0.0426238	457138	Intracranial aneurysms	TRUE	reported	textfile	11	57626041	ZDHHC5	2.9983e-29	30809	0.0118037764834913	exposure	TRUE	reported	POx7ns	textfile	2	1	TRUE	0.00407459446415559	126.039591880582	97.9792347107425	NA	NA	0.00407485791019517	30809	4.09009813208368e-07	457138	TRUE	5.88192029725249e-27
rs588808	G	A	G	A	0.120582534064711	0.00202554	0.493272952760344	0.576193	FALSE	FALSE	FALSE	K9XLeV	11	57916250	0.936014	0.0252306	457138	Intracranial aneurysms	TRUE	reported	textfile	11	57683722	ZDHHC5	7.8925e-51	30935	0.00804135522895245	exposure	TRUE	reported	POx7ns	textfile	2	1	TRUE	0.00721630421789114	224.844484574431	97.9792347107425	NA	NA	0.00721676742713878	30935	1.40987646550845e-08	457138	TRUE	1.75910179938077e-47
rs67812265	G	A	G	A	-0.182754	-0.0716863	0.0473544747414309	0.0329385	FALSE	FALSE	FALSE	K9XLeV	11	57776189	0.30775	0.0702838	457138	Intracranial aneurysms	TRUE	reported	textfile	11	57543661	ZDHHC5	6.2222e-20	27724	0.0199945152400665	exposure	TRUE	reported	POx7ns	textfile	2	1	TRUE	0.00300433789748233	83.5372292577148	97.9792347107425	NA	NA	0.0030045539938103	27724	2.27570230880297e-06	457138	TRUE	6.32180505084671e-18
rs7116341	A	G	A	G	0.255426203268903	0.0403771	0.676450691521347	0.365493	FALSE	FALSE	FALSE	K9XLeV	11	57713683	0.115955	0.0256855	457138	Intracranial aneurysms	TRUE	reported	textfile	11	57481155	ZDHHC5	3.9204e-194	30934	0.00859366957362085	exposure	TRUE	reported	POx7ns	textfile	2	1	TRUE	0.0277656890839428	883.375833481228	97.9792347107425	NA	NA	0.0277674345066203	30934	5.40563137916412e-06	457138	TRUE	2.2399741060875e-175
rs72923632	T	C	T	C	0.10534861884111	-0.00794321	0.10261800114657	0.117289	FALSE	FALSE	FALSE	K9XLeV	11	58181324	0.83659	0.0385112	457138	Intracranial aneurysms	TRUE	reported	textfile	11	57948796	ZDHHC5	2.9125e-15	30491	0.0133443896892952	exposure	TRUE	reported	POx7ns	textfile	2	1	TRUE	0.00203986668401148	62.3206210875092	97.9792347107425	NA	NA	0.00204000022104815	30491	9.30620300383758e-08	457138	TRUE	3.21103183847476e-14
rs75967021	T	C	T	C	0.206962058033897	0.0987165	0.0356666801308721	0.0334759	FALSE	FALSE	FALSE	K9XLeV	11	57692247	0.145917	0.0678881	457138	Intracranial aneurysms	TRUE	reported	textfile	11	57459719	ZDHHC5	2.1065e-20	29083	0.0223573574628818	exposure	TRUE	reported	POx7ns	textfile	2	1	TRUE	0.00293780910217186	85.6861560694909	97.9792347107425	NA	NA	0.00293801055176355	29083	4.62535165918781e-06	457138	TRUE	6.94934498037474e-18
rs76990447	A	G	A	G	0.147324257262159	-0.00830613	0.0321421746608064	0.0529972	FALSE	FALSE	FALSE	K9XLeV	11	57972012	0.878011	0.0541149	457138	Intracranial aneurysms	TRUE	reported	textfile	11	57739484	ZDHHC5	1.3917e-10	30491	0.0229591474351949	exposure	TRUE	reported	POx7ns	textfile	2	1	TRUE	0.00134858790130186	41.172621421907	97.9792347107425	NA	NA	0.00134867624589125	30491	5.15368987650439e-08	457138	TRUE	6.69714678272505e-10
rs77916918	A	G	A	G	0.142858062173709	-0.0372419	0.0338294196183146	0.0274095	FALSE	FALSE	FALSE	K9XLeV	11	56860610	0.621092	0.0753422	457138	Intracranial aneurysms	TRUE	reported	textfile	11	56628086	ZDHHC5	2.8931e-10	29792	0.0226600568132906	exposure	TRUE	reported	POx7ns	textfile	2	1	TRUE	0.00133232094696388	39.7427911632115	97.9792347107425	NA	NA	0.00133241027531224	29792	5.34492244905645e-07	457138	TRUE	2.16669279970983e-09
rs79600045	A	G	A	G	0.118852306711155	-0.0467472	0.041418027638191	0.0557563	FALSE	FALSE	FALSE	K9XLeV	11	58675849	0.384927	0.0538032	457138	Intracranial aneurysms	TRUE	reported	textfile	11	58443322	ZDHHC5	7.417e-09	29798	0.0205580590370945	exposure	TRUE	reported	POx7ns	textfile	2	1	TRUE	0.00112041015303129	33.4211863562403	97.9792347107425	NA	NA	0.00112048527417171	29798	1.65138696530819e-06	457138	TRUE	7.22171021897711e-08
rs964720	T	C	T	C	0.0584733815728217	0.025856	0.811379608403172	0.150681	FALSE	FALSE	FALSE	K9XLeV	11	58162738	0.457544	0.0348044	457138	Intracranial aneurysms	TRUE	reported	textfile	11	57930210	ZDHHC5	1.2719e-08	30935	0.0102766975821757	exposure	TRUE	reported	POx7ns	textfile	2	1	TRUE	0.00104545387039479	32.3728689140241	97.9792347107425	NA	NA	0.00104552139445169	30935	1.20728117141262e-06	457138	TRUE	1.04582794345953e-07
rs1032451	A	G	A	G	0.0548356964136099	0.00902237	0.788967631484652	0.253731	FALSE	FALSE	FALSE	oK4jsF	16	84848152	0.750758	0.0284043	457138	Intracranial aneurysms	TRUE	reported	textfile	16	84881758	ZDHHC7	3.8369e-08	30192	0.00997320924896965	exposure	TRUE	reported	Kxgshh	textfile	2	1	TRUE	0.0010003001627186	30.2293	191.057132067122	NA	NA	0.00100036636341394	30192	2.20712822616628e-07	457138	TRUE	1.56082320815637e-07
rs11149700	C	T	C	T	-0.109879	-0.0408965	0.822407918221645	0.148701	FALSE	FALSE	FALSE	oK4jsF	16	84946675	0.250843	0.0356146	457138	Intracranial aneurysms	TRUE	reported	textfile	16	84980281	ZDHHC7	7.7805e-20	23564	0.0120532747011818	exposure	TRUE	reported	Kxgshh	textfile	2	1	TRUE	0.00351431117074969	83.0962257997796	191.057132067122	NA	NA	0.00351460842562985	23564	2.88449283921244e-06	457138	TRUE	6.12170020322809e-18
rs113784988	G	A	G	A	0.146916290797865	-0.00481815	0.0375955920771386	0.0667886	FALSE	FALSE	FALSE	oK4jsF	16	84937128	0.921851	0.0491134	457138	Intracranial aneurysms	TRUE	reported	textfile	16	84970734	ZDHHC7	1.6785e-10	26128	0.0229977131314849	exposure	TRUE	reported	Kxgshh	textfile	2	1	TRUE	0.0015595044750693	40.807253009344	191.057132067122	NA	NA	0.00155962367220893	26128	2.10530585998219e-08	457138	TRUE	6.0669881154411e-10
rs11642169	T	C	T	C	0.112719148452853	0.00528396	0.124025533837984	0.185058	FALSE	FALSE	FALSE	oK4jsF	16	85137481	0.869107	0.0320643	457138	Intracranial aneurysms	TRUE	reported	textfile	16	85171087	ZDHHC7	2.195e-15	22777	0.0142146269077219	exposure	TRUE	reported	Kxgshh	textfile	2	1	TRUE	0.0027531547137042	62.8762065289984	191.057132067122	NA	NA	0.002753395817914	22777	5.94059665767201e-08	457138	TRUE	1.36349606480261e-14
rs11644665	T	C	T	C	0.141381222333702	0.0444967	0.0276202433005758	0.0403103	FALSE	FALSE	FALSE	oK4jsF	16	85203725	0.487672	0.0641147	457138	Intracranial aneurysms	TRUE	reported	textfile	16	85237331	ZDHHC7	3.7979e-08	28174	0.0257056767879458	exposure	TRUE	reported	Kxgshh	textfile	2	1	TRUE	0.00107253339478979	30.2478526300845	191.057132067122	NA	NA	0.00107260945491938	28174	1.05364545211646e-06	457138	TRUE	2.34442389709467e-07
rs117799847	A	C	A	C	0.288839291182853	0.0392145	0.0261635437354287	0.0438461	FALSE	FALSE	FALSE	oK4jsF	16	84884289	0.528523	0.0622192	457138	Intracranial aneurysms	TRUE	reported	textfile	16	84917895	ZDHHC7	6.1914e-28	28237	0.0263623685650393	exposure	TRUE	reported	Kxgshh	textfile	2	1	TRUE	0.00423333576210574	120.036389583835	191.057132067122	NA	NA	0.00423363435699622	28237	8.68957862578599e-07	457138	TRUE	1.14533230085496e-25
rs11866364	C	G	C	G	-0.0849103	-0.010288	0.618116061154036	0.607416	FALSE	TRUE	FALSE	oK4jsF	16	85117032	0.685184	0.0253774	457138	Intracranial aneurysms	TRUE	reported	textfile	16	85150638	ZDHHC7	5.0941e-19	23324	0.00952977780690986	exposure	TRUE	reported	Kxgshh	textfile	2	1	TRUE	0.00339216269288804	79.3812925827473	191.057132067122	NA	NA	0.00339245260412565	23324	3.59519193611241e-07	457138	TRUE	8.20825024665958e-18
rs12443859	A	T	A	T	0.448964670406738	-0.00362166	0.226332477729126	0.20397	FALSE	TRUE	FALSE	oK4jsF	16	84991201	0.907337	0.0311145	457138	Intracranial aneurysms	TRUE	reported	textfile	16	85024807	ZDHHC7	1e-200	31567	0.00951081480428715	exposure	TRUE	reported	Kxgshh	textfile	2	1	TRUE	0.0659373629456876	2228.23692846159	191.057132067122	NA	NA	0.0659412653293278	31567	2.96376840168938e-08	457138	TRUE	0
rs145160109	T	C	T	C	-0.232859	-0.0657229	0.105283278538115	0.0940156	FALSE	FALSE	FALSE	oK4jsF	16	85018508	0.128625	0.0432516	457138	Intracranial aneurysms	TRUE	reported	textfile	16	85052114	ZDHHC7	2.3147e-71	31233	0.0130363398673701	exposure	TRUE	reported	Kxgshh	textfile	2	1	TRUE	0.0101122317680502	319.041330222777	191.057132067122	NA	NA	0.0101128727957506	31233	5.05104762396039e-06	457138	TRUE	7.74951633486407e-64
rs149707287	T	C	T	C	0.266599031022477	0.0710264	0.0231945176594623	0.0256244	FALSE	FALSE	FALSE	oK4jsF	16	85050372	0.376024	0.0802336	457138	Intracranial aneurysms	TRUE	reported	textfile	16	85083978	ZDHHC7	1.3706e-18	24045	0.0302953444343724	exposure	TRUE	reported	Kxgshh	textfile	2	1	TRUE	0.00321028884308552	77.4335587440215	191.057132067122	NA	NA	0.00321055503133442	24045	1.71427653032003e-06	457138	TRUE	5.53723319161605e-17
rs17200798	C	T	C	T	0.107027596780923	0.0117042	0.149675398203367	0.151414	FALSE	FALSE	FALSE	oK4jsF	16	85107686	0.73742	0.0349097	457138	Intracranial aneurysms	TRUE	reported	textfile	16	85141292	ZDHHC7	8.4571e-22	31569	0.0111554477476937	exposure	TRUE	reported	Kxgshh	textfile	2	1	TRUE	0.00290731600803346	92.0428	191.057132067122	NA	NA	0.00290749967217562	31569	2.45892739077415e-07	457138	TRUE	3.95346011862666e-20
rs192747784	C	A	C	A	0.382380348653636	0.056598	0.0164287021782903	0.0224759	FALSE	FALSE	FALSE	oK4jsF	16	85104320	0.496473	0.0832264	457138	Intracranial aneurysms	TRUE	reported	textfile	16	85137926	ZDHHC7	1.6512e-29	26927	0.033898967079223	exposure	TRUE	reported	Kxgshh	textfile	2	1	TRUE	0.00470308563555795	127.228949381662	191.057132067122	NA	NA	0.00470343333954947	26927	1.01165885589659e-06	457138	TRUE	3.73060201399558e-27
rs2646141	C	T	C	T	0.0868507036491589	0.0296413	0.110695629298358	0.0978944	FALSE	FALSE	FALSE	oK4jsF	16	84928512	0.472212	0.0412324	457138	Intracranial aneurysms	TRUE	reported	textfile	16	84962118	ZDHHC7	6.9054e-12	31684	0.0126611906888388	exposure	TRUE	reported	Kxgshh	textfile	2	1	TRUE	0.00148290416050087	47.0511419471383	191.057132067122	NA	NA	0.00148299763345189	31684	1.130502039675e-06	457138	TRUE	1.12720216838579e-10
rs28505126	G	C	G	C	-0.271233	-0.00146576	0.0230195303928023	0.0057281	FALSE	TRUE	FALSE	oK4jsF	16	84970637	0.992793	0.16226	457138	Intracranial aneurysms	TRUE	reported	textfile	16	85004243	ZDHHC7	7.8713e-22	27860	0.028249012793499	exposure	TRUE	reported	Kxgshh	textfile	2	1	TRUE	0.00329808885100903	92.1821842455315	191.057132067122	NA	NA	0.00329832484861709	27860	1.78507868554078e-10	457138	TRUE	1.22862430199948e-20
rs2968157	G	C	G	C	0.0733737453592654	-0.0116154	0.694230478779641	0.683228	FALSE	TRUE	FALSE	oK4jsF	16	84918913	0.663363	0.0266852	457138	Intracranial aneurysms	TRUE	reported	textfile	16	84952519	ZDHHC7	2.0137e-17	31559	0.00863921834892624	exposure	TRUE	reported	Kxgshh	textfile	2	1	TRUE	0.00228043517080336	72.1281763151167	191.057132067122	NA	NA	0.00228057936920355	31559	4.1445922673318e-07	457138	TRUE	5.47564008398786e-16
rs35072520	C	T	C	T	-0.0623091	-0.0658688	0.272945205479452	0.251191	FALSE	FALSE	FALSE	oK4jsF	16	84921009	0.0217105	0.028696	457138	Intracranial aneurysms	TRUE	reported	textfile	16	84954615	ZDHHC7	3.6271e-12	31355	0.00896417431824309	exposure	TRUE	reported	Kxgshh	textfile	2	1	TRUE	0.00153853218341339	48.3119290041757	191.057132067122	NA	NA	0.00153863017499004	31355	1.15256743918389e-05	457138	TRUE	8.21124169087924e-10
rs3751749	A	G	A	G	-0.154266	-0.0529203	0.0736607142857143	0.18454	FALSE	FALSE	FALSE	oK4jsF	16	85063360	0.0952665	0.0317221	457138	Intracranial aneurysms	TRUE	reported	textfile	16	85096966	ZDHHC7	5.0663e-21	27251	0.0163979959949807	exposure	TRUE	reported	Kxgshh	textfile	2	1	TRUE	0.00323718166937715	88.496442369903	191.057132067122	NA	NA	0.00323741850020086	27251	6.08797229610924e-06	457138	TRUE	2.36454850678758e-18
rs4783067	G	C	G	C	-0.0518167	-0.057296	0.357278804196453	0.3402	FALSE	TRUE	FALSE	oK4jsF	16	84805369	0.0300642	0.0264129	457138	Intracranial aneurysms	TRUE	reported	textfile	16	84838975	ZDHHC7	1.0102e-08	26617	0.00904462390328472	exposure	TRUE	reported	Kxgshh	textfile	2	1	TRUE	0.00123158202289134	32.8189747986249	191.057132067122	NA	NA	0.00123167445686578	26617	1.02935822436207e-05	457138	TRUE	4.21190040329469e-07
rs4783091	C	G	C	G	-0.079901	-0.0386297	0.0889547393454381	0.139874	FALSE	TRUE	FALSE	oK4jsF	16	84851174	0.276614	0.0355066	457138	Intracranial aneurysms	TRUE	reported	textfile	16	84884780	ZDHHC7	1.0945e-08	31566	0.0139804356144132	exposure	TRUE	reported	Kxgshh	textfile	2	1	TRUE	0.00103369913188221	32.6614415024571	191.057132067122	NA	NA	0.00103376456278643	31566	2.58927362322344e-06	457138	TRUE	1.52076152920444e-07
rs4783108	A	G	A	G	-0.06827	-0.0200392	0.299704478290521	0.340953	FALSE	FALSE	FALSE	oK4jsF	16	84966620	0.446217	0.0263073	457138	Intracranial aneurysms	TRUE	reported	textfile	16	85000226	ZDHHC7	3.3981e-13	27070	0.00938109607065733	exposure	TRUE	reported	Kxgshh	textfile	2	1	TRUE	0.00195260951181511	52.9566	191.057132067122	NA	NA	0.00195275350446671	27070	1.26929400734076e-06	457138	TRUE	5.63686969334463e-12
rs62048414	A	G	A	G	0.237292278816528	0.0246914	0.260907963471006	0.233348	FALSE	FALSE	FALSE	oK4jsF	16	85028924	0.403508	0.0295574	457138	Intracranial aneurysms	TRUE	reported	textfile	16	85062530	ZDHHC7	1.1838e-151	31684	0.00904632259849216	exposure	TRUE	reported	Kxgshh	textfile	2	1	TRUE	0.0212545935508883	688.011436316515	191.057132067122	NA	NA	0.0212559067765617	31684	1.52655650951352e-06	457138	TRUE	1.27476096380231e-138
rs62048707	T	C	T	C	0.158270654026866	-0.0937693	0.0321617774966395	0.0197092	FALSE	FALSE	FALSE	oK4jsF	16	84922896	0.287261	0.0881167	457138	Intracranial aneurysms	TRUE	reported	textfile	16	84956502	ZDHHC7	5.9184e-12	30369	0.0229984384938338	exposure	TRUE	reported	Kxgshh	textfile	2	1	TRUE	0.00155702958968148	47.3560523245774	191.057132067122	NA	NA	0.00155713197747673	30369	2.4771847606899e-06	457138	TRUE	1.58879618702097e-10
rs62049950	A	G	A	G	-0.211769	-0.0448175	0.0264996334468929	0.0194078	FALSE	FALSE	FALSE	oK4jsF	16	85096850	0.624108	0.0914574	457138	Intracranial aneurysms	TRUE	reported	textfile	16	85130456	ZDHHC7	6.1152e-16	28264	0.0261866652725706	exposure	TRUE	reported	Kxgshh	textfile	2	1	TRUE	0.00230848363674044	65.3933239598718	191.057132067122	NA	NA	0.00230864662266952	28264	5.25305442754347e-07	457138	TRUE	1.1050489330999e-14
rs67276071	T	C	T	C	0.185133462461417	0.00902453	0.155814437278968	0.152259	FALSE	FALSE	FALSE	oK4jsF	16	84965447	0.797028	0.0350882	457138	Intracranial aneurysms	TRUE	reported	textfile	16	84999053	ZDHHC7	1.4009e-49	24303	0.0125063981504831	exposure	TRUE	reported	Kxgshh	textfile	2	1	TRUE	0.00893608156373945	219.113736299743	191.057132067122	NA	NA	0.00893681044086358	24303	1.44704327662048e-07	457138	TRUE	1.14490205656324e-46
rs7184693	T	C	T	C	-0.107856	-0.00830501	0.237813141286251	0.226565	FALSE	FALSE	FALSE	oK4jsF	16	84960333	0.782665	0.0301072	457138	Intracranial aneurysms	TRUE	reported	textfile	16	84993939	ZDHHC7	3.4868e-30	30902	0.00944806897148962	exposure	TRUE	reported	Kxgshh	textfile	2	1	TRUE	0.00419943510577774	130.309772200537	191.057132067122	NA	NA	0.00419970577236117	30902	1.66453943342036e-07	457138	TRUE	5.26456514245745e-28
rs7188821	A	G	A	G	0.128925549345278	0.0346345	0.161667066634669	0.172704	FALSE	FALSE	FALSE	oK4jsF	16	84947437	0.294821	0.0330607	457138	Intracranial aneurysms	TRUE	reported	textfile	16	84981043	ZDHHC7	2.5501e-31	30077	0.0110751266510848	exposure	TRUE	reported	Kxgshh	textfile	2	1	TRUE	0.00448532306907913	135.50386993633	191.057132067122	NA	NA	0.00448562000697533	30077	2.40075194148595e-06	457138	TRUE	3.53264997190899e-28
rs72797587	T	G	T	G	0.0885845694223883	0.0953927	0.0955044833993053	0.150556	FALSE	FALSE	FALSE	oK4jsF	16	84757668	0.00524216	0.0341694	457138	Intracranial aneurysms	TRUE	reported	textfile	16	84791274	ZDHHC7	2.0228e-10	29833	0.0139290484492017	exposure	TRUE	reported	Kxgshh	textfile	2	1	TRUE	0.00135390421253449	40.4430726104916	191.057132067122	NA	NA	0.00135399486125785	29833	1.7049150660677e-05	457138	TRUE	4.51618437143985e-08
rs72805493	C	T	C	T	0.272040574911675	0.103488	0.0245341483085021	0.0251142	FALSE	FALSE	FALSE	oK4jsF	16	85085930	0.214958	0.0834546	457138	Intracranial aneurysms	TRUE	reported	textfile	16	85119536	ZDHHC7	7.422e-24	28634	0.0270117339454757	exposure	TRUE	reported	Kxgshh	textfile	2	1	TRUE	0.00352975656618503	101.421984920238	191.057132067122	NA	NA	0.00353000225607869	28634	3.36381841114633e-06	457138	TRUE	2.99484625402425e-21
rs74950406	A	C	A	C	-0.113497	-0.052537	0.0517469560614082	0.0427426	FALSE	FALSE	FALSE	oK4jsF	16	85136614	0.402378	0.0627395	457138	Intracranial aneurysms	TRUE	reported	textfile	16	85170220	ZDHHC7	3.7043e-08	23965	0.0206201470791506	exposure	TRUE	reported	Kxgshh	textfile	2	1	TRUE	0.00126258985782922	30.2936892679876	191.057132067122	NA	NA	0.00126269510304825	23965	1.53391870380403e-06	457138	TRUE	2.25179155009091e-07
rs77132357	C	T	C	T	-0.318685	-0.0415997	0.095422429344558	0.0765512	FALSE	FALSE	FALSE	oK4jsF	16	85011068	0.377489	0.0471367	457138	Intracranial aneurysms	TRUE	reported	textfile	16	85044674	ZDHHC7	8.055e-123	31683	0.013521463852456	exposure	TRUE	reported	Kxgshh	textfile	2	1	TRUE	0.0172305949241363	555.453268052667	191.057132067122	NA	NA	0.0172316639360427	31683	1.70378929117446e-06	457138	TRUE	4.04479606745689e-112
rs77654959	C	A	C	A	0.158988513594404	-0.119764	0.0280641004992752	0.0128151	FALSE	FALSE	FALSE	oK4jsF	16	85102647	0.272142	0.10906	457138	Intracranial aneurysms	TRUE	reported	textfile	16	85136253	ZDHHC7	1.3432e-10	29911	0.0247556971169836	exposure	TRUE	reported	Kxgshh	textfile	2	1	TRUE	0.0013770565778725	41.2431793790449	191.057132067122	NA	NA	0.00137714853415098	29911	2.63800144414885e-06	457138	TRUE	2.7089403009189e-09
rs79519725	G	C	G	C	-0.209875	-0.00517084	0.0220197418375095	0.0177709	FALSE	TRUE	FALSE	oK4jsF	16	85003886	0.956705	0.0952458	457138	Intracranial aneurysms	TRUE	reported	textfile	16	85037492	ZDHHC7	1.1151e-09	19562	0.0344514273183939	exposure	TRUE	reported	Kxgshh	textfile	2	1	TRUE	0.00189351675925165	37.1074513920663	191.057132067122	NA	NA	0.00189371000372891	19562	6.44740727478421e-09	457138	TRUE	2.63947999418188e-09
rs8054043	T	C	T	C	0.181759121080467	0.0331164	0.0329428429233184	0.029966	FALSE	FALSE	FALSE	oK4jsF	16	84954784	0.655725	0.0742814	457138	Intracranial aneurysms	TRUE	reported	textfile	16	84988390	ZDHHC7	5.3532e-16	31196	0.0224299826098264	exposure	TRUE	reported	Kxgshh	textfile	2	1	TRUE	0.00210049884955514	65.6608817195357	191.057132067122	NA	NA	0.00210063323991687	31196	4.34790919905213e-07	457138	TRUE	1.1205753999257e-14
rs8059088	T	C	T	C	-0.111231	0.0239427	0.234791306720015	0.252641	FALSE	FALSE	FALSE	oK4jsF	16	85107350	0.401825	0.0285588	457138	Intracranial aneurysms	TRUE	reported	textfile	16	85140956	ZDHHC7	5.3272e-28	27069	0.0101395327443865	exposure	TRUE	reported	Kxgshh	textfile	2	1	TRUE	0.00442603226178242	120.332008581773	191.057132067122	NA	NA	0.00442635785686566	27069	1.53751813189214e-06	457138	TRUE	1.42416604081757e-25
rs9630655	G	A	G	A	0.337819568905197	0.0213309	0.122254095266853	0.107293	FALSE	FALSE	FALSE	oK4jsF	16	85061474	0.592429	0.0398469	457138	Intracranial aneurysms	TRUE	reported	textfile	16	85095080	ZDHHC7	3.6298e-170	31569	0.0121489424740689	exposure	TRUE	reported	Kxgshh	textfile	2	1	TRUE	0.0239068896911864	773.152457395096	191.057132067122	NA	NA	0.0239083681538196	31569	6.26878800841322e-07	457138	TRUE	1.86745847108733e-156
rs9929787	G	C	G	C	0.0921332145730642	-0.044087	0.843471611546549	0.837935	FALSE	TRUE	FALSE	oK4jsF	16	84832381	0.190877	0.0337059	457138	Intracranial aneurysms	TRUE	reported	textfile	16	84865987	ZDHHC7	5.9405e-17	31230	0.0110120257420056	exposure	TRUE	reported	Kxgshh	textfile	2	1	TRUE	0.00223642158370383	69.9955126912484	191.057132067122	NA	NA	0.00223656449517319	31230	3.74250327817914e-06	457138	TRUE	8.44003934395728e-15

## Sheet: Supplementary Table S3
Supplementary Table S3: MR Effects for each IV
exposure	outcome	samplesize	SNP	b	se	p	lo_ci	up_ci	or	or_lci95	or_uci95
ZDHHC14	Intracranial aneurysms	457138	rs111591466	0.577644	0.460145	0.20935	-0.324239	1.47953	1.78184	0.723077	4.39087
ZDHHC14	Intracranial aneurysms	457138	rs111883538	-0.721291	0.557698	0.195895	-1.81438	0.371797	0.486124	0.162939	1.45034
ZDHHC14	Intracranial aneurysms	457138	rs113570533	-0.0724547	0.629436	0.908358	-1.30615	1.16124	0.930108	0.270861	3.19389
ZDHHC14	Intracranial aneurysms	457138	rs113738669	0.222927	0.264565	0.399443	-0.29562	0.741474	1.24973	0.74407	2.09903
ZDHHC14	Intracranial aneurysms	457138	rs113959985	-0.588513	0.535751	0.271994	-1.63858	0.461559	0.555152	0.194255	1.58654
ZDHHC14	Intracranial aneurysms	457138	rs11752028	-0.000976745	0.427385	0.998177	-0.838651	0.836697	0.999024	0.432293	2.30873
ZDHHC14	Intracranial aneurysms	457138	rs139523204	0.0956125	0.346133	0.782371	-0.582808	0.774033	1.10033	0.558328	2.16849
ZDHHC14	Intracranial aneurysms	457138	rs143370621	-0.100615	0.228427	0.659599	-0.548332	0.347103	0.904281	0.577913	1.41496
ZDHHC14	Intracranial aneurysms	457138	rs145957750	0.173672	0.274373	0.526749	-0.3641	0.711444	1.18967	0.694822	2.03693
ZDHHC14	Intracranial aneurysms	457138	rs1474922	-0.0384018	0.51618	0.940695	-1.05011	0.973311	0.962326	0.349898	2.64669
ZDHHC14	Intracranial aneurysms	457138	rs150599380	-0.323888	0.23886	0.175107	-0.792054	0.144278	0.723331	0.452914	1.1552
ZDHHC14	Intracranial aneurysms	457138	rs17165322	-0.158991	0.274159	0.561967	-0.696342	0.37836	0.853004	0.498405	1.45989
ZDHHC14	Intracranial aneurysms	457138	rs186957490	-0.221434	0.244268	0.36466	-0.700198	0.257331	0.801369	0.496487	1.29347
ZDHHC14	Intracranial aneurysms	457138	rs2038586	-0.150198	0.245821	0.541194	-0.632007	0.33161	0.860537	0.531524	1.39321
ZDHHC14	Intracranial aneurysms	457138	rs2135213	-0.0723788	0.107401	0.500368	-0.282885	0.138128	0.930178	0.753606	1.14812
ZDHHC14	Intracranial aneurysms	457138	rs2749677	-0.236354	0.287948	0.411748	-0.800733	0.328024	0.789501	0.449	1.38822
ZDHHC14	Intracranial aneurysms	457138	rs34410217	0.176437	0.180825	0.329196	-0.177979	0.530853	1.19296	0.83696	1.70038
ZDHHC14	Intracranial aneurysms	457138	rs34718793	-0.146081	0.218876	0.504506	-0.575078	0.282915	0.864087	0.562661	1.32699
ZDHHC14	Intracranial aneurysms	457138	rs34781565	-0.0830839	0.166111	0.616955	-0.408662	0.242494	0.920274	0.664539	1.27442
ZDHHC14	Intracranial aneurysms	457138	rs35057821	-0.465397	0.213551	0.0293078	-0.883957	-0.0468363	0.627886	0.413145	0.954244
ZDHHC14	Intracranial aneurysms	457138	rs35795521	-0.169023	0.101688	0.0964788	-0.368331	0.0302858	0.84449	0.691888	1.03075
ZDHHC14	Intracranial aneurysms	457138	rs4349837	-0.307222	0.270268	0.25565	-0.836948	0.222503	0.735487	0.43303	1.2492
ZDHHC14	Intracranial aneurysms	457138	rs62423255	0.169205	0.394103	0.667675	-0.603238	0.941647	1.18436	0.547038	2.5642
ZDHHC14	Intracranial aneurysms	457138	rs62425059	-0.712609	0.5177	0.16867	-1.7273	0.302082	0.490363	0.177764	1.35267
ZDHHC14	Intracranial aneurysms	457138	rs636169	-0.611184	0.401678	0.128116	-1.39847	0.176106	0.542708	0.246974	1.19256
ZDHHC14	Intracranial aneurysms	457138	rs6605508	0.0164149	0.409404	0.968018	-0.786016	0.818846	1.01655	0.455656	2.26788
ZDHHC14	Intracranial aneurysms	457138	rs681502	-0.0154422	0.143962	0.914578	-0.297608	0.266724	0.984676	0.742592	1.30568
ZDHHC14	Intracranial aneurysms	457138	rs733207	0.207698	0.267665	0.437771	-0.316926	0.732322	1.23084	0.728385	2.0799
ZDHHC14	Intracranial aneurysms	457138	rs749547	0.131379	0.19395	0.498161	-0.248763	0.511521	1.1404	0.779765	1.66783
ZDHHC14	Intracranial aneurysms	457138	rs77040881	-0.319449	0.231544	0.167694	-0.773275	0.134376	0.726549	0.461499	1.14382
ZDHHC14	Intracranial aneurysms	457138	rs77125844	0.342568	0.703024	0.626061	-1.03536	1.7205	1.40856	0.355099	5.5873
ZDHHC14	Intracranial aneurysms	457138	rs79464071	-0.561226	0.349615	0.108434	-1.24647	0.124019	0.570509	0.287518	1.13204
ZDHHC14	Intracranial aneurysms	457138	rs844134	-0.0769437	0.370076	0.835297	-0.802294	0.648406	0.925942	0.4483	1.91249
ZDHHC14	Intracranial aneurysms	457138	rs928008	0.161006	0.57046	0.77776	-0.957096	1.27911	1.17469	0.384007	3.59343
ZDHHC14	Intracranial aneurysms	457138	rs9295141	-0.10329	0.116376	0.374781	-0.331386	0.124807	0.901866	0.717928	1.13293
ZDHHC14	Intracranial aneurysms	457138	rs9347482	-0.216694	0.218829	0.322056	-0.6456	0.212212	0.805176	0.524348	1.23641
ZDHHC14	Intracranial aneurysms	457138	rs9355262	0.13685	0.178708	0.443809	-0.213417	0.487118	1.14666	0.807819	1.62762
ZDHHC14	Intracranial aneurysms	457138	rs9355793	-0.146253	0.365081	0.688711	-0.861812	0.569306	0.863939	0.422396	1.76704
ZDHHC14	Intracranial aneurysms	457138	rs9365290	0.279645	0.676288	0.67924	-1.04588	1.60517	1.32266	0.351383	4.97871
ZDHHC14	Intracranial aneurysms	457138	rs9456730	-0.955752	0.404883	0.0182473	-1.74932	-0.162181	0.384523	0.173892	0.850288
ZDHHC14	Intracranial aneurysms	457138	All - Inverse variance weighted	-0.100706	0.0364335	0.0057079	-0.172116	-0.0292964	0.904199	0.841882	0.971129
ZDHHC14	Intracranial aneurysms	457138	All - MR Egger	-0.127446	0.0799718	0.119303	-0.28419	0.0292991	0.880341	0.752623	1.02973
ZDHHC18	Intracranial aneurysms	457138	rs111824905	-0.215494	0.278763	0.4395	-0.761869	0.330881	0.806143	0.466793	1.39219
ZDHHC18	Intracranial aneurysms	457138	rs113565903	0.607905	0.227232	0.00746727	0.162529	1.05328	1.83658	1.17648	2.86704
ZDHHC18	Intracranial aneurysms	457138	rs12120574	0.0238213	0.215435	0.911955	-0.398432	0.446074	1.02411	0.671372	1.56217
ZDHHC18	Intracranial aneurysms	457138	rs12130018	0.237992	0.295838	0.421128	-0.341851	0.817835	1.2687	0.710454	2.26559
ZDHHC18	Intracranial aneurysms	457138	rs12137896	1.07324	0.477662	0.0246492	0.137021	2.00946	2.92484	1.14685	7.45927
ZDHHC18	Intracranial aneurysms	457138	rs12410656	0.465357	0.23925	0.0517667	-0.00357233	0.934287	1.59258	0.996434	2.5454
ZDHHC18	Intracranial aneurysms	457138	rs12726146	0.578518	0.505437	0.252379	-0.412138	1.56917	1.78339	0.662233	4.80268
ZDHHC18	Intracranial aneurysms	457138	rs12727590	0.0646102	0.201744	0.748772	-0.330808	0.460028	1.06674	0.718343	1.58412
ZDHHC18	Intracranial aneurysms	457138	rs12729652	0.137153	0.0794509	0.0843004	-0.0185708	0.292877	1.147	0.981601	1.34028
ZDHHC18	Intracranial aneurysms	457138	rs12856	1.08153	0.468337	0.020927	0.163589	1.99947	2.94919	1.17773	7.38514
ZDHHC18	Intracranial aneurysms	457138	rs139338517	0.0514227	0.214483	0.810523	-0.368964	0.47181	1.05277	0.69145	1.60289
ZDHHC18	Intracranial aneurysms	457138	rs17262181	0.282495	0.212109	0.182913	-0.133239	0.69823	1.32644	0.875256	2.01019
ZDHHC18	Intracranial aneurysms	457138	rs17362027	-0.121642	0.339602	0.720201	-0.787261	0.543977	0.885465	0.45509	1.72284
ZDHHC18	Intracranial aneurysms	457138	rs188216647	0.0451056	0.215634	0.834311	-0.377538	0.467749	1.04614	0.685547	1.5964
ZDHHC18	Intracranial aneurysms	457138	rs1890052	0.273218	0.228712	0.232246	-0.175057	0.721492	1.31419	0.839409	2.0575
ZDHHC18	Intracranial aneurysms	457138	rs35122057	0.116911	0.254709	0.646236	-0.382318	0.616139	1.12402	0.682278	1.85177
ZDHHC18	Intracranial aneurysms	457138	rs36004172	0.10955	0.252201	0.664015	-0.384764	0.603864	1.11578	0.680611	1.82917
ZDHHC18	Intracranial aneurysms	457138	rs6690107	0.310135	0.364139	0.394384	-0.403577	1.02385	1.36361	0.667926	2.78388
ZDHHC18	Intracranial aneurysms	457138	rs7726	0.644383	0.54991	0.241279	-0.433441	1.72221	1.90481	0.648275	5.59686
ZDHHC18	Intracranial aneurysms	457138	All - Inverse variance weighted	0.183936	0.0503763	0.000260977	0.0851984	0.282673	1.20194	1.08893	1.32667
ZDHHC18	Intracranial aneurysms	457138	All - MR Egger	0.0819332	0.0901096	0.375923	-0.0946815	0.258548	1.08538	0.909663	1.29505
ZDHHC20	Intracranial aneurysms	457138	rs112506767	-0.0938465	0.310883	0.76275	-0.703177	0.515484	0.910423	0.49501	1.67445
ZDHHC20	Intracranial aneurysms	457138	rs113842275	-0.501738	0.594352	0.398571	-1.66667	0.663192	0.605477	0.188875	1.94098
ZDHHC20	Intracranial aneurysms	457138	rs116975298	-0.705966	0.215891	0.00107545	-1.12911	-0.282819	0.493632	0.32332	0.753656
ZDHHC20	Intracranial aneurysms	457138	rs117322839	0.324771	0.379741	0.392416	-0.419521	1.06906	1.38371	0.657362	2.91265
ZDHHC20	Intracranial aneurysms	457138	rs12583648	-0.748128	0.379837	0.0488838	-1.49261	-0.00364791	0.473252	0.224786	0.996359
ZDHHC20	Intracranial aneurysms	457138	rs148153530	0.324059	0.48184	0.501237	-0.620348	1.26847	1.38273	0.537757	3.5554
ZDHHC20	Intracranial aneurysms	457138	rs2181329	0.202625	0.191832	0.290848	-0.173366	0.578617	1.22461	0.84083	1.78357
ZDHHC20	Intracranial aneurysms	457138	rs261392	0.442306	0.472146	0.348861	-0.483099	1.36771	1.55629	0.616869	3.92636
ZDHHC20	Intracranial aneurysms	457138	rs41284199	0.0457169	0.46214	0.921198	-0.860078	0.951512	1.04678	0.423129	2.58962
ZDHHC20	Intracranial aneurysms	457138	rs4770150	-0.355025	0.302424	0.240424	-0.947777	0.237727	0.701156	0.387602	1.26836
ZDHHC20	Intracranial aneurysms	457138	rs73158463	0.151601	0.403851	0.707372	-0.639947	0.943149	1.1637	0.52732	2.56805
ZDHHC20	Intracranial aneurysms	457138	rs74039340	-0.664214	0.389476	0.0881193	-1.42759	0.0991595	0.514678	0.239887	1.10424
ZDHHC20	Intracranial aneurysms	457138	rs75615472	-0.361019	0.344021	0.29399	-1.0353	0.313262	0.696966	0.355119	1.36788
ZDHHC20	Intracranial aneurysms	457138	rs77107022	-0.45441	0.674877	0.500742	-1.77717	0.868349	0.634822	0.169116	2.38297
ZDHHC20	Intracranial aneurysms	457138	rs79745409	0.301855	0.667678	0.6512	-1.0068	1.6105	1.35236	0.365388	5.00534
ZDHHC20	Intracranial aneurysms	457138	rs7981970	-0.165774	0.109969	0.131693	-0.381313	0.0497656	0.847238	0.682964	1.05102
ZDHHC20	Intracranial aneurysms	457138	rs9506713	0.780009	0.506918	0.123871	-0.213551	1.77357	2.18149	0.807711	5.89184
ZDHHC20	Intracranial aneurysms	457138	rs9509831	0.0291641	0.538153	0.956781	-1.02561	1.08394	1.02959	0.358576	2.95631
ZDHHC20	Intracranial aneurysms	457138	rs9550727	-0.264195	0.242686	0.276318	-0.73986	0.21147	0.767824	0.477181	1.23549
ZDHHC20	Intracranial aneurysms	457138	All - Inverse variance weighted	-0.159558	0.0767172	0.037542	-0.309924	-0.00919234	0.85252	0.733503	0.99085
ZDHHC20	Intracranial aneurysms	457138	All - MR Egger	-0.208366	0.159706	0.209386	-0.521389	0.104657	0.81191	0.593695	1.11033
ZDHHC24	Intracranial aneurysms	457138	rs117613663	0.0677896	0.330374	0.837423	-0.579743	0.715322	1.07014	0.560042	2.04485
ZDHHC24	Intracranial aneurysms	457138	rs12275815	-0.0615487	0.27868	0.825203	-0.607761	0.484664	0.940307	0.544569	1.62363
ZDHHC24	Intracranial aneurysms	457138	rs141638488	-0.0739501	0.32421	0.819574	-0.709402	0.561502	0.928718	0.491938	1.7533
ZDHHC24	Intracranial aneurysms	457138	rs142463648	0.903548	0.74102	0.222719	-0.548852	2.35595	2.46834	0.577612	10.5481
ZDHHC24	Intracranial aneurysms	457138	rs147531523	0.237624	0.350272	0.497519	-0.448909	0.924158	1.26823	0.638324	2.51974
ZDHHC24	Intracranial aneurysms	457138	rs148723727	-0.10821	0.186568	0.561913	-0.473884	0.257464	0.897439	0.62258	1.29364
ZDHHC24	Intracranial aneurysms	457138	rs183088220	0.115175	0.304359	0.705121	-0.48137	0.711719	1.12207	0.617936	2.03749
ZDHHC24	Intracranial aneurysms	457138	rs3737525	0.537609	0.205492	0.0088914	0.134844	0.940374	1.71191	1.14436	2.56094
ZDHHC24	Intracranial aneurysms	457138	rs484261	-0.139645	0.567508	0.80563	-1.25196	0.972671	0.869667	0.285943	2.645
ZDHHC24	Intracranial aneurysms	457138	rs601100	0.241426	0.464848	0.603506	-0.669676	1.15253	1.27306	0.511875	3.16619
ZDHHC24	Intracranial aneurysms	457138	rs71457714	0.812385	0.555081	0.143319	-0.275573	1.90034	2.25327	0.759137	6.68818
ZDHHC24	Intracranial aneurysms	457138	rs76759473	0.350311	0.318547	0.271456	-0.274041	0.974663	1.41951	0.760301	2.65027
ZDHHC24	Intracranial aneurysms	457138	rs78650681	-0.099337	0.308464	0.747425	-0.703927	0.505253	0.905438	0.494639	1.6574
ZDHHC24	Intracranial aneurysms	457138	rs7935749	1.17822	0.359469	0.00104671	0.473658	1.88278	3.24858	1.60586	6.57172
ZDHHC24	Intracranial aneurysms	457138	All - Inverse variance weighted	0.197619	0.0990072	0.0459329	0.0035652	0.391673	1.2185	1.00357	1.47945
ZDHHC24	Intracranial aneurysms	457138	All - MR Egger	-0.167986	0.173841	0.352957	-0.508715	0.172743	0.845366	0.601268	1.18856
ZDHHC5	Intracranial aneurysms	457138	rs11229043	0.217684	0.280603	0.437883	-0.332298	0.767667	1.24319	0.717273	2.15473
ZDHHC5	Intracranial aneurysms	457138	rs11229091	-0.105599	0.373379	0.777314	-0.837422	0.626223	0.899785	0.432825	1.87053
ZDHHC5	Intracranial aneurysms	457138	rs11229430	-0.171329	0.510512	0.73717	-1.17193	0.829274	0.842544	0.309768	2.29165
ZDHHC5	Intracranial aneurysms	457138	rs112910373	0.394441	0.467391	0.398713	-0.521645	1.31053	1.48355	0.593543	3.70813
ZDHHC5	Intracranial aneurysms	457138	rs113207737	0.241703	0.197668	0.221416	-0.145727	0.629133	1.27342	0.864394	1.87598
ZDHHC5	Intracranial aneurysms	457138	rs116677028	-0.500028	0.703426	0.477179	-1.87874	0.878687	0.606514	0.152782	2.40774
ZDHHC5	Intracranial aneurysms	457138	rs116913666	0.363661	0.522057	0.486057	-0.65957	1.38689	1.43859	0.517073	4.0024
ZDHHC5	Intracranial aneurysms	457138	rs12361014	-0.253403	0.451533	0.574656	-1.13841	0.631601	0.776155	0.320329	1.88062
ZDHHC5	Intracranial aneurysms	457138	rs12790809	-0.174559	0.522493	0.738313	-1.19865	0.849528	0.839827	0.301602	2.33854
ZDHHC5	Intracranial aneurysms	457138	rs148209242	0.366851	0.310556	0.237495	-0.241839	0.97554	1.44318	0.785183	2.6526
ZDHHC5	Intracranial aneurysms	457138	rs1867127	-0.0415104	0.474686	0.930315	-0.971896	0.888875	0.959339	0.378365	2.43239
ZDHHC5	Intracranial aneurysms	457138	rs188845805	0.200374	0.360606	0.578444	-0.506413	0.907161	1.22186	0.602653	2.47728
ZDHHC5	Intracranial aneurysms	457138	rs2441987	0.800017	0.521921	0.125318	-0.222949	1.82298	2.22558	0.800155	6.1903
ZDHHC5	Intracranial aneurysms	457138	rs2454663	-0.262983	0.280678	0.348782	-0.813113	0.287147	0.768755	0.443475	1.33262
ZDHHC5	Intracranial aneurysms	457138	rs28362934	0.09476	0.419579	0.821321	-0.727614	0.917134	1.09939	0.48306	2.50211
ZDHHC5	Intracranial aneurysms	457138	rs3851121	-0.0141457	0.361356	0.968774	-0.722403	0.694111	0.985954	0.485584	2.00193
ZDHHC5	Intracranial aneurysms	457138	rs584499	0.139076	0.321635	0.665448	-0.491329	0.769481	1.14921	0.611813	2.15865
ZDHHC5	Intracranial aneurysms	457138	rs588808	0.016798	0.209239	0.936014	-0.393311	0.426907	1.01694	0.674819	1.53251
ZDHHC5	Intracranial aneurysms	457138	rs67812265	0.392256	0.384582	0.30775	-0.361524	1.14604	1.48032	0.696614	3.1457
ZDHHC5	Intracranial aneurysms	457138	rs7116341	0.158077	0.100559	0.115955	-0.039019	0.355174	1.17126	0.961732	1.42643
ZDHHC5	Intracranial aneurysms	457138	rs72923632	-0.0753993	0.36556	0.83659	-0.791896	0.641098	0.927373	0.452985	1.89856
ZDHHC5	Intracranial aneurysms	457138	rs75967021	0.476979	0.328022	0.145917	-0.165944	1.1199	1.6112	0.847093	3.06455
ZDHHC5	Intracranial aneurysms	457138	rs76990447	-0.0563799	0.367318	0.878011	-0.776324	0.663564	0.94518	0.460094	1.9417
ZDHHC5	Intracranial aneurysms	457138	rs77916918	-0.260692	0.527392	0.621092	-1.29438	0.772997	0.770518	0.274068	2.16625
ZDHHC5	Intracranial aneurysms	457138	rs79600045	-0.393322	0.45269	0.384926	-1.28059	0.49395	0.674812	0.277872	1.63878
ZDHHC5	Intracranial aneurysms	457138	rs964720	0.442184	0.595218	0.457546	-0.724443	1.60881	1.5561	0.484594	4.99687
ZDHHC5	Intracranial aneurysms	457138	All - Inverse variance weighted	0.118465	0.0583227	0.042235	0.00415242	0.232777	1.12577	1.00416	1.2621
ZDHHC5	Intracranial aneurysms	457138	All - MR Egger	0.177904	0.116302	0.139175	-0.050049	0.405856	1.19471	0.951183	1.50059
ZDHHC7	Intracranial aneurysms	457138	rs1032451	0.164535	0.517989	0.750757	-0.850724	1.17979	1.17884	0.427105	3.2537
ZDHHC7	Intracranial aneurysms	457138	rs11149700	0.372196	0.324126	0.250842	-0.263091	1.00748	1.45092	0.768672	2.7387
ZDHHC7	Intracranial aneurysms	457138	rs113784988	-0.0327952	0.334295	0.921851	-0.688014	0.622423	0.967737	0.502573	1.86344
ZDHHC7	Intracranial aneurysms	457138	rs11642169	0.0468772	0.284462	0.869107	-0.510668	0.604422	1.04799	0.600095	1.83019
ZDHHC7	Intracranial aneurysms	457138	rs11644665	0.314728	0.453488	0.487671	-0.574108	1.20357	1.36989	0.563207	3.33197
ZDHHC7	Intracranial aneurysms	457138	rs117799847	0.135766	0.215411	0.528522	-0.28644	0.557972	1.14541	0.750932	1.74713
ZDHHC7	Intracranial aneurysms	457138	rs11866364	0.121163	0.298873	0.685183	-0.464628	0.706954	1.12881	0.628369	2.02781
ZDHHC7	Intracranial aneurysms	457138	rs12443859	-0.00806669	0.0693028	0.907337	-0.1439	0.127767	0.991966	0.865974	1.13629
ZDHHC7	Intracranial aneurysms	457138	rs145160109	0.282243	0.185742	0.128625	-0.0818102	0.646297	1.3261	0.921447	1.90846
ZDHHC7	Intracranial aneurysms	457138	rs149707287	0.266417	0.300952	0.376024	-0.32345	0.856283	1.30528	0.723648	2.35439
ZDHHC7	Intracranial aneurysms	457138	rs17200798	0.109357	0.326175	0.737421	-0.529946	0.748659	1.11556	0.588637	2.11416
ZDHHC7	Intracranial aneurysms	457138	rs192747784	0.148015	0.217653	0.496474	-0.278586	0.574616	1.15953	0.756853	1.77645
ZDHHC7	Intracranial aneurysms	457138	rs2646141	0.34129	0.47475	0.472213	-0.58922	1.2718	1.40676	0.55476	3.56727
ZDHHC7	Intracranial aneurysms	457138	rs28505126	0.00540406	0.598231	0.992792	-1.16713	1.17794	1.00542	0.311259	3.24767
ZDHHC7	Intracranial aneurysms	457138	rs2968157	-0.158305	0.363689	0.663363	-0.871134	0.554525	0.85359	0.418477	1.74111
ZDHHC7	Intracranial aneurysms	457138	rs35072520	1.05713	0.460543	0.0217102	0.154466	1.95979	2.8781	1.16703	7.09786
ZDHHC7	Intracranial aneurysms	457138	rs3751749	0.343046	0.205633	0.0952667	-0.059994	0.746086	1.40923	0.94177	2.10873
ZDHHC7	Intracranial aneurysms	457138	rs4783067	1.10574	0.509738	0.0300642	0.106659	2.10483	3.02147	1.11255	8.20571
ZDHHC7	Intracranial aneurysms	457138	rs4783091	0.48347	0.444383	0.276614	-0.38752	1.35446	1.62169	0.678738	3.87467
ZDHHC7	Intracranial aneurysms	457138	rs4783108	0.293529	0.385342	0.446218	-0.461742	1.0488	1.34115	0.630185	2.85422
ZDHHC7	Intracranial aneurysms	457138	rs62048414	0.104055	0.124561	0.403509	-0.140085	0.348195	1.10966	0.869284	1.41651
ZDHHC7	Intracranial aneurysms	457138	rs62048707	-0.592462	0.556747	0.287261	-1.68369	0.498762	0.552964	0.185688	1.64668
ZDHHC7	Intracranial aneurysms	457138	rs62049950	0.211634	0.431874	0.624108	-0.634838	1.05811	1.2357	0.530021	2.88091
ZDHHC7	Intracranial aneurysms	457138	rs67276071	0.0487461	0.189529	0.797028	-0.322731	0.420223	1.04995	0.724168	1.5223
ZDHHC7	Intracranial aneurysms	457138	rs7184693	0.0770007	0.279142	0.782665	-0.470117	0.624118	1.08004	0.624929	1.8666
ZDHHC7	Intracranial aneurysms	457138	rs7188821	0.26864	0.256432	0.294821	-0.233968	0.771247	1.30818	0.791387	2.16246
ZDHHC7	Intracranial aneurysms	457138	rs72797587	1.07685	0.385726	0.00524225	0.320831	1.83288	2.93543	1.37827	6.25185
ZDHHC7	Intracranial aneurysms	457138	rs72805493	0.380414	0.306773	0.214956	-0.22086	0.981688	1.46289	0.801829	2.66896
ZDHHC7	Intracranial aneurysms	457138	rs74950406	0.462892	0.552784	0.402377	-0.620564	1.54635	1.58866	0.537641	4.69429
ZDHHC7	Intracranial aneurysms	457138	rs77132357	0.130536	0.14791	0.377489	-0.159368	0.42044	1.13944	0.852682	1.52263
ZDHHC7	Intracranial aneurysms	457138	rs77654959	-0.753287	0.685962	0.27214	-2.09777	0.591197	0.470816	0.12273	1.80615
ZDHHC7	Intracranial aneurysms	457138	rs79519725	0.0246378	0.453822	0.956705	-0.864854	0.914129	1.02494	0.421113	2.4946
ZDHHC7	Intracranial aneurysms	457138	rs8054043	0.182199	0.40868	0.655725	-0.618814	0.983213	1.19985	0.538583	2.67303
ZDHHC7	Intracranial aneurysms	457138	rs8059088	-0.215253	0.256753	0.401826	-0.718488	0.287983	0.806338	0.487489	1.33373
ZDHHC7	Intracranial aneurysms	457138	rs9630655	0.0631429	0.117953	0.592428	-0.168045	0.294331	1.06518	0.845315	1.34223
ZDHHC7	Intracranial aneurysms	457138	rs9929787	-0.478514	0.365839	0.190877	-1.19556	0.23853	0.619704	0.302535	1.26938
ZDHHC7	Intracranial aneurysms	457138	All - Inverse variance weighted	0.104415	0.037465	0.00532003	0.0309832	0.177846	1.11006	1.03147	1.19464
ZDHHC7	Intracranial aneurysms	457138	All - MR Egger	-0.0114072	0.0651434	0.862032	-0.139088	0.116274	0.988658	0.870151	1.1233

## Sheet: Supplementary Table S4
Supplementary Table S4: Effect of palmitoylation gene on IA
exposure	outcome	nsnp	method	b	se	or	or_lci95	or_uci95	pvalue
ZDHHC14	Intracranial aneurysms	40	MR Egger	-0.127446	0.0799718	0.880341	0.752623	1.02973	0.119303
ZDHHC14	Intracranial aneurysms	40	Weighted median	-0.10135	0.0517637	0.903617	0.816436	1.00011	0.0502373
ZDHHC14	Intracranial aneurysms	40	Inverse variance weighted	-0.100706	0.0364335	0.904199	0.841882	0.971129	0.0057079
ZDHHC14	Intracranial aneurysms	40	Simple mode	-0.089752	0.0934201	0.914158	0.761203	1.09785	0.342604
ZDHHC14	Intracranial aneurysms	40	Weighted mode	-0.108227	0.0639774	0.897424	0.791661	1.01732	0.0986917
ZDHHC18	Intracranial aneurysms	19	MR Egger	0.0819332	0.0901096	1.08538	0.909663	1.29505	0.375923
ZDHHC18	Intracranial aneurysms	19	Weighted median	0.133451	0.0711066	1.14277	0.9941	1.31366	0.0605484
ZDHHC18	Intracranial aneurysms	19	Inverse variance weighted	0.183936	0.0503763	1.20194	1.08893	1.32667	0.000260977
ZDHHC18	Intracranial aneurysms	19	Simple mode	0.127411	0.104095	1.13588	0.926247	1.39297	0.236734
ZDHHC18	Intracranial aneurysms	19	Weighted mode	0.127411	0.0678549	1.13588	0.994431	1.29746	0.0767232
ZDHHC20	Intracranial aneurysms	19	MR Egger	-0.208366	0.159706	0.81191	0.593695	1.11033	0.209386
ZDHHC20	Intracranial aneurysms	19	Weighted median	-0.165244	0.0977402	0.847687	0.699902	1.02668	0.0909043
ZDHHC20	Intracranial aneurysms	19	Inverse variance weighted	-0.159558	0.0767172	0.85252	0.733503	0.99085	0.037542
ZDHHC20	Intracranial aneurysms	19	Simple mode	0.134534	0.201995	1.144	0.769991	1.69969	0.51384
ZDHHC20	Intracranial aneurysms	19	Weighted mode	-0.163329	0.104812	0.849311	0.691591	1.043	0.136569
ZDHHC24	Intracranial aneurysms	14	MR Egger	-0.167986	0.173841	0.845366	0.601268	1.18856	0.352957
ZDHHC24	Intracranial aneurysms	14	Weighted median	0.0747603	0.122581	1.07763	0.847471	1.37029	0.541938
ZDHHC24	Intracranial aneurysms	14	Inverse variance weighted	0.197619	0.0990072	1.2185	1.00357	1.47945	0.0459329
ZDHHC24	Intracranial aneurysms	14	Simple mode	0.0207849	0.186613	1.021	0.708238	1.47189	0.913017
ZDHHC24	Intracranial aneurysms	14	Weighted mode	-0.0192956	0.16681	0.980889	0.70734	1.36023	0.909679
ZDHHC5	Intracranial aneurysms	26	MR Egger	0.177904	0.116302	1.19471	0.951183	1.50059	0.139175
ZDHHC5	Intracranial aneurysms	26	Weighted median	0.154193	0.0852585	1.16672	0.98717	1.37892	0.0705229
ZDHHC5	Intracranial aneurysms	26	Inverse variance weighted	0.118465	0.0583227	1.12577	1.00416	1.2621	0.042235
ZDHHC5	Intracranial aneurysms	26	Simple mode	-0.0429813	0.141587	0.957929	0.725791	1.26431	0.763969
ZDHHC5	Intracranial aneurysms	26	Weighted mode	0.156356	0.0848114	1.16924	0.990174	1.38069	0.0771311
ZDHHC7	Intracranial aneurysms	36	MR Egger	-0.0114072	0.0651434	0.988658	0.870151	1.1233	0.862032
ZDHHC7	Intracranial aneurysms	36	Weighted median	0.0689645	0.0528481	1.0714	0.965974	1.18833	0.191908
ZDHHC7	Intracranial aneurysms	36	Inverse variance weighted	0.104415	0.037465	1.11006	1.03147	1.19464	0.00532003
ZDHHC7	Intracranial aneurysms	36	Simple mode	0.116871	0.0846977	1.12397	0.952051	1.32694	0.176383
ZDHHC7	Intracranial aneurysms	36	Weighted mode	0.0551382	0.0512794	1.05669	0.955644	1.16841	0.289619

## Sheet: Supplementary Table S5
Supplementary Table S5: The sensitivity analysis for IA susceptibility
EXPOSE	OUTCOME	METHOD	nSNPs	HORIZONTAL PLEIOTROPY				HETEROGENEITY
				MR-EGGER RGRESSION			MR-PRESSO	Q	Q DEGREES OF FREEDOM	Q P_val
				MR-EGGER INTERCEPT	SE	P_val	GLOBAL TEST P_val
ZDHHC5	Intracranial aneurysms	MR-Egger	26	-0.00934237	0.0158154	0.560234	0.98	12.3725	24	0.975377
		Inverse Variance Weighted						12.7215	25	0.979736
ZDHHC7	Intracranial aneurysms	MR-Egger	36	0.0238495	0.0109736	0.0368135	0.6	27.1474	34	0.791629
		Inverse Variance Weighted						31.8708	35	0.619962
ZDHHC14	Intracranial aneurysms	MR-Egger	40	0.00461656	0.0122909	0.709298	0.822	31.5912	38	0.759092
		Inverse Variance Weighted						31.7323	39	0.789187
ZDHHC18	Intracranial aneurysms	MR-Egger	19	0.0226992	0.0167914	0.194143	0.462	17.0661	17	0.449894
		Inverse Variance Weighted						18.9007	18	0.397963
ZDHHC20	Intracranial aneurysms	MR-Egger	19	0.00729989	0.0207882	0.729786	0.138	24.4755	17	0.107081
		Inverse Variance Weighted						24.653	18	0.134777
ZDHHC24	Intracranial aneurysms	MR-Egger	14	0.0510668	0.0212108	0.0330585	0.133	12.3571	12	0.41744
		Inverse Variance Weighted						18.3261	13	0.145526

## Sheet: Supplementary Table S6
Supplementary Table S6: The result of SMR
probeID	ProbeChr	Gene	Probe_bp	topSNP	topSNP_chr	topSNP_bp	A1	A2	Freq	b_GWAS	se_GWAS	p_GWAS	b_eQTL	se_eQTL	p_eQTL	b_SMR	se_SMR	p_SMR	p_HEIDI	nsnp_HEIDI	or	or_lci95	or_uci95
ENSG00000204160	1	ZDHHC18	27168647	rs17162315	1	27176431	A	T	0.134195	0.0593525	0.0342966	0.0835295	0.427935	0.0105138	0	0.138695	0.0802168	0.0838085	0.909208	20	1.14877367059631	0.981640695609428	1.34436250672759
ENSG00000175048	6	ZDHHC14	157950671	rs2135213	6	157967707	T	G	0.404573	0.0169413	0.0251388	0.500366	-0.231044	0.00809229	2.714323e-179	-0.0733249	0.108835	0.500488	0.486852	20	0.929298851775141	0.750780835526348	1.15026425162432
ENSG00000156599	11	ZDHHC5	57451939	rs7116341	11	57481155	A	G	0.312127	0.0403771	0.0256855	0.115955	0.251855	0.00847352	3.920366e-194	0.160319	0.102128	0.116465	0.102637	20	1.17388528067483	0.960931761824207	1.43403174598896
ENSG00000174165	11	ZDHHC24	66300908	rs3737525	11	66306355	G	A	0.241551	0.0661831	0.0252974	0.0088916	0.122756	0.00912592	3.021029e-41	0.539142	0.20994	0.0102263	0.064838	20	1.71453515974773	1.1361661858949	2.58732468058429
ENSG00000180776	13	ZDHHC20	21991886	rs7981970	13	22019915	A	G	0.445328	0.037869	0.0251211	0.131693	-0.225579	0.00797614	5.803613e-176	-0.167875	0.111521	0.132242	0.19576	20	0.845459510518596	0.679460512270561	1.0520137241496
ENSG00000153786	16	ZDHHC7	85026464	rs6564093	16	85039732	A	G	0.236581	0.0208931	0.0305983	0.494722	0.438664	0.00893713	0	0.047629	0.0697602	0.494763	0.863109	20	1.04878148520687	0.914753186155559	1.20244741462498

## Sheet: Supplementary Table S7
Supplementary Table S7：Information of 21 methylation sites associated with ZDHHC24
cpg	snp	beta_a1	se	pval	samplesize	allele1	allele2	freq_a1	freq_se	cistrans	num_studies	direction	hetisq	hetchisq	hetpval	tausq	beta_are_a1	se_are	pval_are	se_mre	pval_mre	chunk	clumped	chr1	chr	pos	rsids2
cg01806972	chr11:66328095:SNP	0.210482	0.0085547	1.14e-133	27257	T	C	0.4329	0.0355	TRUE	35	++++++++++++++++++++++++?+++++++++++	39.9	56.6168	0.00878	0.0017263	0.213368	0.0115838	9.167e-76	0.0142453	2.106e-49	73	FALSE	chr11	11	66328095	rs1815739
cg01806972	chr11:66144100:SNP	-0.121145	0.0144146	4.303e-17	25750	T	C	0.1068	0.0149	TRUE	33	------?----+-+----------?-?-------++	28.3	44.6326	0.06811	0.0027529	-0.11973	0.0178211	1.837e-11	0.0201051	1.685e-09	73	FALSE	chr11	11	66144100	rs12364904
cg01806972	chr11:66438074:SNP	-0.21031	0.008542	7.59e-134	26649	A	G	0.4748	0.0309	TRUE	34	------------------------?-?---------	32.7	49.0156	0.03595	0.0012204	-0.210164	0.0108856	4.73e-83	0.0126876	1.04e-61	73	FALSE	chr11	11	66438074	rs12577111
cg01806972	chr11:66399681:SNP	-0.159775	0.0097726	4.398e-60	27137	G	A	0.2597	0.0197	TRUE	35	++++++++++++++++-+++++++++?+++++++++	11.3	38.3161	0.28	0.0004296	-0.158563	0.0105861	1.017e-50	0.0110131	1.083e-47	73	FALSE	chr11	11	66399681	rs484262
cg01806972	chr11:66521094:SNP	-0.124229	0.0098703	2.517e-36	26470	T	G	0.2654	0.0157	TRUE	34	-------?-------+--------?+----------	39.7	54.763	0.01003	0.0022145	-0.12361	0.0133494	2.053e-20	0.0163797	3.341e-14	73	FALSE	chr11	11	66521094	rs4930184
cg01806972	chr11:66325830:SNP	0.214277	0.008498	2.73e-140	27253	A	G	0.452	0.0295	TRUE	35	++++++++++++++++++++++++?+++++++++++	38.3	55.133	0.01239	0.0015916	0.216981	0.0113433	1.462e-81	0.01378	1.593e-54	73	FALSE	chr11	11	66325830	rs2000939
cg01806972	chr11:66228472:INDEL	-0.143342	0.012336	3.27e-31	16752	I	D	0.2718	0.0541	TRUE	21	?++??++???++?++?++++??++?+?+?++??+++	0	19.7765	0.472	0	-0.143342	0.012336	3.27e-31	0.012336	3.27e-31	73	FALSE	chr11	11	66228472	rs1349970852
cg01806972	chr11:66419554:SNP	-0.159596	0.0097739	6.168e-60	27138	C	T	0.2596	0.0196	TRUE	35	++++++++++++++++-+++++++++?+++++++++	9.8	37.6847	0.3044	0.0003669	-0.158544	0.0104774	9.974e-52	0.0108331	4.008e-49	73	FALSE	chr11	11	66419554	rs481296
cg01806972	chr11:66324583:SNP	0.213382	0.0085015	5.08e-139	27239	T	C	0.4527	0.0297	TRUE	35	++++++++++++++++++++++++?+++++++++++	37.8	54.6536	0.01382	0.0015568	0.215929	0.0112947	1.796e-81	0.0136659	5.827e-55	73	FALSE	chr11	11	66324583	rs678397
cg01806972	chr11:66418063:SNP	-0.210883	0.0084406	9.07e-138	27251	G	A	0.4752	0.0312	TRUE	35	++++++++++++++++++++++++?+++++++++++	30.3	48.7593	0.04847	0.0010965	-0.210777	0.01054	5.763e-89	0.0121047	5.661e-68	73	FALSE	chr11	11	66418063	rs577023
cg01806972	chr11:66709024:SNP	0.136899	0.008706	1.024e-55	26427	A	G	0.4464	0.0259	TRUE	34	+++++++?++++++++++++++++?+++++++++++	26.7	45.0317	0.07903	0.0009521	0.138463	0.0105762	3.66e-39	0.0118802	1.006e-30	73	FALSE	chr11	11	66709024	rs34482178
cg01806972	chr11:66317823:SNP	-0.166982	0.0085817	2.501e-84	27137	A	G	0.4361	0.0218	TRUE	35	---------------+----------?---------	18.5	41.6981	0.1709	0.000591	-0.166814	0.0097908	4.306e-65	0.0105248	1.096e-56	73	FALSE	chr11	11	66317823	rs1791690
cg01806972	chr11:66161072:SNP	-0.124896	0.0091216	1.129e-42	27725	C	T	0.3126	0.0191	TRUE	36	+++++++++++++++-+++++++++-++++++++-+	37.1	55.607	0.01482	0.0017856	-0.123102	0.0120168	1.258e-24	0.0144922	6.802e-18	73	FALSE	chr11	11	66161072	rs56321771
cg01806972	chr11:66381912:INDEL	0.193884	0.011815	1.621e-60	14234	D	I	0.4559	0.0473	TRUE	17	?++??++???++?-+?++????+??+???++??+++	44.8	28.9663	0.02416	0.0019939	0.192658	0.017113	2.115e-29	0.0213898	1.253e-19	73	FALSE	chr11	11	66381912
cg01806972	chr11:66337498:SNP	-0.122476	0.0093297	2.288e-39	27242	T	C	0.301	0.0215	TRUE	35	---------------+--------?-----------	5.4	35.9475	0.3774	0.0001767	-0.122339	0.0096968	1.714e-36	0.0098641	2.13e-35	73	FALSE	chr11	11	66337498	rs1945302
cg01806972	chr11:66578635:SNP	-0.162972	0.0089418	3.221e-74	27739	A	G	0.341	0.0281	TRUE	36	---------------+--------------------	27.9	48.5203	0.06394	0.001126	-0.164242	0.0109551	8.251e-51	0.012396	1.768e-39	73	FALSE	chr11	11	66578635	rs7931485
cg01806972	chr11:66362997:SNP	-0.214443	0.0084766	3.34e-141	26878	A	G	0.4802	0.0256	TRUE	35	------?-----------------------------	26.8	46.4416	0.07565	0.0009325	-0.21499	0.0103112	1.52e-96	0.0115784	1.4e-76	73	FALSE	chr11	11	66362997	rs498045
cg01806972	chr11:66161370:SNP	-0.124925	0.0091217	1.082e-42	27725	C	T	0.3126	0.0191	TRUE	36	+++++++++++++++-+++++++++-++++++++-+	37.1	55.6013	0.01484	0.0017852	-0.123145	0.0120164	1.208e-24	0.0144909	6.639e-18	73	FALSE	chr11	11	66161370	rs4930181
cg01806972	chr11:66127752:SNP	-0.123149	0.0091203	1.506e-41	27746	T	C	0.3124	0.0189	TRUE	36	---------------+---------+--------+-	36.7	55.3304	0.01576	0.001761	-0.121248	0.0119813	4.516e-24	0.014418	1.327e-17	73	FALSE	chr11	11	66127752	rs56123976
cg01806972	chr11:66826160:SNP	0.0868186	0.0088697	1.265e-22	27746	T	C	0.3517	0.0286	TRUE	36	++++-++++++--++--+++++++++++++++++++	0	32.8054	0.5745	0	0.0868186	0.0088697	1.265e-22	0.0088697	1.265e-22	73	FALSE	chr11	11	66826160	rs7112925
cg01806972	chr11:66182417:SNP	0.14339	0.0085735	8.633e-63	26643	T	C	0.4987	0.0171	TRUE	34	+++++++++++++++-++++++++?+?+++++++-+	51.9	68.6316	0.0002672	0.0027355	0.139954	0.0130311	6.604e-27	0.0178306	8.853e-16	73	FALSE	chr11	11	66182417	rs12577917
cg01806972	chr11:66483265:SNP	0.21255	0.0086367	9.87e-134	26381	G	A	0.4536	0.0355	TRUE	34	-------?------------------?---------	35.2	50.925	0.02394	0.001397	0.213902	0.0112503	1.332e-80	0.0133281	2.962e-57	73	FALSE	chr11	11	66483265	rs12805133
cg01806972	chr11:66335548:SNP	0.198996	0.0097137	2.87e-93	20953	A	G	0.4574	0.0339	TRUE	27	++?++++?+?++++++?++++++??+?++??+++++	36.9	41.2068	0.02958	0.0015186	0.198806	0.012858	6.3e-54	0.0153951	3.212e-38	73	FALSE	chr11	11	66335548	rs1127894
cg01806972	chr11:66167406:SNP	-0.123838	0.0092528	7.518e-41	26956	A	C	0.3129	0.0195	TRUE	35	-------?-------+---------+--------+-	36	53.0893	0.01959	0.0017047	-0.122192	0.0120949	5.37e-24	0.0144479	1.022e-17	73	FALSE	chr11	11	66167406	rs7938676
cg01806972	chr11:66169646:SNP	-0.12338	0.0091274	1.233e-41	27726	T	C	0.3119	0.0188	TRUE	36	---------------+---------+--------+-	34.8	53.7026	0.02248	0.0016227	-0.121741	0.0118035	6.095e-25	0.0140047	1.253e-18	73	FALSE	chr11	11	66169646	rs10791876
cg01806972	chr11:66677366:SNP	0.136986	0.0085035	2.197e-58	27735	T	C	0.4474	0.0261	TRUE	36	++++++++++++++++++++++++++++++++++++	20.3	43.9202	0.1434	0.0006716	0.137999	0.0098349	9.997e-45	0.0106708	1.011e-37	73	FALSE	chr11	11	66677366	rs746018
cg01806972	chr11:66520877:INDEL	-0.152293	0.0124692	2.631e-34	13558	D	I	0.3915	0.0377	TRUE	17	?--??--???--?--?---???-??-???--???--	28.2	22.2872	0.1342	0.0010802	-0.153803	0.0156431	8.2e-23	0.0173689	1.817e-18	73	FALSE	chr11	11	66520877	rs1591011664
cg01806972	chr11:66305227:SNP	-0.238708	0.0162325	5.938e-49	26262	A	G	0.0937	0.0496	TRUE	34	------?--------+----------?---------	0	30.5723	0.5885	0	-0.238708	0.0162325	5.938e-49	0.0162325	5.938e-49	73	FALSE	chr11	11	66305227	rs146249445
cg01806972	chr11:66328719:SNP	0.212774	0.0090419	1.92e-122	24390	T	C	0.4366	0.038	TRUE	32	+++++++?+?++++++++++++++?+?+++++++++	42.5	53.9271	0.006544	0.0019651	0.215847	0.0125667	4.011e-66	0.0157291	1.078e-41	73	FALSE	chr11	11	66328719	rs618838
cg01806972	chr11:66108660:SNP	-0.120542	0.0091175	6.636e-40	27746	C	T	0.3128	0.0176	TRUE	36	+++++++++++++++-+++++++++-++++++++-+	33.8	52.8526	0.02692	0.0015456	-0.118675	0.0116925	3.324e-24	0.013768	2.037e-18	73	FALSE	chr11	11	66108660	rs947978
cg01806972	chr11:66706853:INDEL	-0.159941	0.0114505	2.443e-44	15190	I	D	0.473	0.0451	TRUE	19	?++??+????++?++?++++??++?+?+??+??+++	4	18.742	0.4079	0.0001061	-0.160016	0.0118189	9.213e-42	0.0119225	4.94e-41	73	FALSE	chr11	11	66706853	rs1028611519
cg01806972	chr11:66281538:SNP	0.20949	0.0085726	6.87e-132	27747	A	G	0.3976	0.0224	TRUE	36	+++++++++++++++-++++++++++++++++++++	35.5	54.2902	0.0198	0.0014765	0.211025	0.0111665	1.185e-79	0.0132973	6.416e-56	73	FALSE	chr11	11	66281538	rs1671062
cg01806972	chr11:66647431:SNP	-0.119448	0.0097512	1.688e-34	25579	C	T	0.2929	0.0182	TRUE	33	++++++??+++++++--+++++++?-++++++++++	36.4	50.3067	0.02082	0.0018215	-0.119728	0.0128323	1.056e-20	0.0153297	6.598e-15	73	FALSE	chr11	11	66647431	rs2380760
cg01806972	chr11:66705243:SNP	-0.154982	0.0108763	4.51e-46	16769	G	T	0.4719	0.0431	TRUE	21	?++??++???++?++?++++??++?+?+?++??+++	17.4	24.2222	0.2328	0.0005383	-0.155238	0.0124094	6.605e-36	0.0131724	5.864e-32	73	FALSE	chr11	11	66705243	rs2122951
cg01806972	chr11:66562248:SNP	-0.175798	0.0085923	4.9e-93	27747	C	T	0.4013	0.0272	TRUE	36	++++++++++++++++++++++++++++++++++++	8.8	38.3589	0.3197	0.0002582	-0.17627	0.009146	9.059e-83	0.0094169	8.96e-78	73	FALSE	chr11	11	66562248	rs608248
cg01806972	chr11:66404210:INDEL	-0.21007	0.0089509	8.42e-122	24276	D	I	0.4754	0.033	TRUE	32	-------?-?--------------?------?----	36.1	48.541	0.02334	0.0014731	-0.209925	0.0117603	2.877e-71	0.0140157	8.764e-51	73	FALSE	chr11	11	66404210	rs1938190031
cg01806972	chr11:66159595:SNP	-0.123769	0.0091299	7.266e-42	27727	T	C	0.3119	0.0188	TRUE	36	---------------+---------+--------+-	35.6	54.3182	0.01968	0.001677	-0.122009	0.0118788	9.503e-25	0.0141692	2.435e-18	73	FALSE	chr11	11	66159595	rs7105401
cg01806972	chr11:66331169:SNP	-0.233378	0.0159946	3.201e-48	27132	T	C	0.0934	0.0487	TRUE	35	---------------+----------?---------	0	30.636	0.6333	0	-0.233378	0.0159946	3.201e-48	0.0159946	3.201e-48	73	FALSE	chr11	11	66331169	rs13897
cg01806972	chr11:66829315:SNP	0.114469	0.0090801	1.945e-36	24750	A	G	0.4359	0.0373	TRUE	33	+++++++?+?+++++++++++++++++++++?++++	0	24.2166	0.8365	0	0.114469	0.0090801	1.945e-36	0.0090801	1.945e-36	73	FALSE	chr11	11	66829315	rs11823548
cg01806972	chr11:66174653:SNP	-0.122063	0.0092101	4.325e-40	27246	A	G	0.312	0.0189	TRUE	35	---------------+--------?+--------+-	36.9	53.9165	0.01631	0.0017616	-0.119883	0.0121292	4.891e-23	0.0146051	6.405e-17	73	FALSE	chr11	11	66174653	rs6591217
cg01806972	chr11:66167585:SNP	-0.123064	0.0091284	2.01e-41	27726	A	G	0.3119	0.0187	TRUE	36	---------------+---------+--------+-	35	53.8381	0.02183	0.0016348	-0.121362	0.011821	9.953e-25	0.0140416	1.88e-18	73	FALSE	chr11	11	66167585	rs7939111
cg01806972	chr11:66131149:SNP	-0.123686	0.0091186	6.533e-42	27718	C	T	0.3135	0.0195	TRUE	36	+++++++++++++++-+++++++++-++++++++-+	37.1	55.6333	0.01473	0.0017867	-0.12181	0.0120143	3.719e-24	0.0144942	1.42e-17	73	FALSE	chr11	11	66131149	rs1039594
cg01806972	chr11:66321304:SNP	-0.168982	0.008714	8.991e-84	26337	A	G	0.4338	0.0224	TRUE	34	-------?-------+----------?---------	19.4	40.9597	0.1608	0.000631	-0.169052	0.0100209	7.482e-64	0.0108158	5.023e-55	73	FALSE	chr11	11	66321304	rs2511217
cg01806972	chr11:66316557:SNP	-0.166925	0.0085811	2.768e-84	27141	T	C	0.436	0.0216	TRUE	35	---------------+----------?---------	18.7	41.8239	0.1675	0.0006006	-0.166782	0.0098077	7.519e-65	0.0105557	2.504e-56	73	FALSE	chr11	11	66316557	rs597626
cg01806972	chr11:66149559:SNP	0.151452	0.0107151	2.328e-45	21170	A	G	0.283	0.0208	TRUE	29	+++++++?+++++++++++?+??+?+??++++++-+	32.3	41.3745	0.0496	0.0016091	0.150753	0.013523	7.329e-29	0.0158332	1.117e-21	73	FALSE	chr11	11	66149559	rs35936931
cg01806972	chr11:66685343:SNP	-0.104045	0.0089675	4.002e-31	27232	C	G	0.3498	0.0166	TRUE	35	---+--+--------++-------?+----------	32.4	50.3144	0.03539	0.0013688	-0.103834	0.0114041	8.628e-20	0.0132704	4.491e-15	73	FALSE	chr11	11	66685343	rs11227627
cg01806972	chr11:66170611:SNP	-0.124526	0.0091217	1.977e-42	27723	G	T	0.3126	0.0191	TRUE	36	+++++++++++++++-+++++++++-++++++++-+	36.5	55.1318	0.01647	0.0017445	-0.122842	0.0119621	9.69e-25	0.0143685	4.454e-18	73	FALSE	chr11	11	66170611	rs6591215
cg01806972	chr11:66336989:SNP	0.214296	0.0085016	3.4e-140	27225	T	G	0.4521	0.0298	TRUE	35	++++++++++++++++++++++++?+++++++++++	37	53.9739	0.0161	0.0015056	0.216722	0.0112196	3.916e-83	0.0134961	8.944e-57	73	FALSE	chr11	11	66336989	rs630021
cg01806972	chr11:66554408:INDEL	-0.139028	0.0123651	2.491e-29	16764	I	D	0.2691	0.0156	TRUE	21	?++??++???++?++?-+++??++?-?+?++??+++	38.1	32.3127	0.04008	0.0020273	-0.136907	0.0166351	1.872e-16	0.0199775	3.422e-12	73	FALSE	chr11	11	66554408	rs1005399232
cg01806972	chr11:66154360:SNP	-0.124677	0.0091218	1.574e-42	27725	T	C	0.3126	0.0191	TRUE	36	---------------+---------+--------+-	37.6	56.0535	0.01341	0.0018244	-0.12286	0.0120686	2.432e-24	0.0146088	1.409e-17	73	FALSE	chr11	11	66154360	rs4930362
cg01806972	chr11:66300463:SNP	0.210203	0.0085728	9.11e-133	27745	A	G	0.3967	0.0221	TRUE	36	+++++++++++++++-++++++++++++++++++++	36.5	55.1529	0.01639	0.0015427	0.21197	0.0112624	5.074e-79	0.0135091	1.357e-54	73	FALSE	chr11	11	66300463	rs1791686
cg01806972	chr11:66414818:SNP	-0.210547	0.0084384	2.09e-137	27257	T	A	0.4753	0.0312	TRUE	35	++++++++++++++++++++++++?+++++++++++	30.7	49.0322	0.04591	0.0011162	-0.210419	0.0105703	3.563e-88	0.0121693	4.583e-67	73	FALSE	chr11	11	66414818	rs474602
cg01806972	chr11:66328877:SNP	-0.122719	0.009324	1.458e-39	27257	A	G	0.3009	0.0212	TRUE	35	---------------+--------?-----------	0.3	34.1183	0.4621	1.07e-05	-0.122707	0.0093472	2.285e-39	0.0093564	2.665e-39	73	FALSE	chr11	11	66328877	rs607736
cg01806972	chr11:66129442:SNP	-0.123926	0.0092122	2.98e-41	27236	C	G	0.3123	0.0189	TRUE	35	----?----------+---------+--------+-	39.1	55.8729	0.01045	0.0019356	-0.122018	0.0123635	5.66e-23	0.0151385	2.698e-16	73	FALSE	chr11	11	66129442	rs4930178
cg01806972	chr11:66116911:SNP	0.148741	0.0106397	2.069e-44	21929	G	A	0.2764	0.0236	TRUE	30	-------------------?-??-?-??------+-	30.2	41.5351	0.06179	0.0014845	0.148117	0.0131902	2.926e-29	0.0152386	1.659e-22	73	FALSE	chr11	11	66116911	rs4930355
cg01806972	chr11:66339810:INDEL	0.212173	0.0091217	1.12e-119	23665	I	D	0.45	0.0314	TRUE	31	-------?-?-----+--------?-?----?----	43.8	53.3881	0.005375	0.002044	0.214511	0.012847	1.371e-62	0.0162331	4.861e-39	73	FALSE	chr11	11	66339810	rs1279064412
cg01806972	chr11:66354446:INDEL	-0.20909	0.0090705	1.42e-117	23662	I	D	0.4837	0.0285	TRUE	31	+++++++?+?++++++++++++++?+?++++?++++	38.2	48.538	0.01751	0.0016018	-0.20893	0.0121468	2.637e-66	0.0146755	4.64e-46	73	FALSE	chr11	11	66354446
cg01806972	chr11:66560982:SNP	-0.124109	0.009629	5.184e-38	27749	C	T	0.2675	0.0157	TRUE	36	+++++++++++++++-+++++++++-++++++++++	38.2	56.6773	0.01164	0.0020933	-0.123815	0.0128304	4.909e-22	0.0155928	1.728e-15	73	FALSE	chr11	11	66560982	rs4576826
cg01806972	chr11:66829313:SNP	0.115945	0.0097506	1.317e-32	21589	A	G	0.4267	0.0406	TRUE	28	+++?+++?+?++++?++++++?++?+?++++?++++	0	22.764	0.6976	0	0.115945	0.0097506	1.317e-32	0.0097506	1.317e-32	73	FALSE	chr11	11	66829313	rs56012018
cg01806972	chr11:66657369:INDEL	-0.107103	0.0102679	1.793e-25	24276	I	D	0.2687	0.0158	TRUE	32	+++-++-?+?+++++--+++++++?-+++++?++++	39.7	51.3728	0.01216	0.0022506	-0.106741	0.0138884	1.522e-14	0.0170159	3.088e-10	73	FALSE	chr11	11	66657369
cg01806972	chr11:66227184:SNP	0.204887	0.0086381	2.3e-124	27246	G	C	0.4008	0.0218	TRUE	35	---------------+--------?-----------	39.6	56.2662	0.009532	0.0017325	0.206048	0.0116489	5.168e-70	0.0142951	1.368e-46	73	FALSE	chr11	11	66227184	rs1791687
cg01806972	chr11:66551143:SNP	-0.123602	0.009626	9.727e-38	27742	T	C	0.2684	0.016	TRUE	36	---------------+---------+----------	35.8	54.5247	0.01882	0.0018842	-0.123235	0.0125648	1.04e-22	0.0149958	1.687e-16	73	FALSE	chr11	11	66551143	rs6591222
cg01806972	chr11:66326362:SNP	0.214064	0.0084982	5.24e-140	27253	A	G	0.4518	0.0295	TRUE	35	++++++++++++++++++++++++?+++++++++++	37.5	54.3593	0.01477	0.0015334	0.216613	0.0112585	1.715e-82	0.0135869	6.331e-56	73	FALSE	chr11	11	66326362	rs509556
cg01806972	chr11:66099987:SNP	-0.115424	0.0091377	1.413e-36	27706	C	T	0.3113	0.0178	TRUE	36	+++++++++++++++-+++++++++-++++++++-+	29.4	49.5832	0.05217	0.0012681	-0.114215	0.011316	5.92e-24	0.012945	4.814e-19	73	FALSE	chr11	11	66099987	rs1784029
cg01806972	chr11:66830557:INDEL	0.0842554	0.0115265	2.677e-13	16766	D	I	0.3444	0.0343	TRUE	21	?++??++???+-?++?-+++??++?+?+?++??+++	0	17.1113	0.6457	0	0.0842554	0.0115265	2.677e-13	0.0115265	2.677e-13	73	FALSE	chr11	11	66830557
cg01806972	chr11:66602099:SNP	-0.177337	0.0087314	1.05e-91	26886	T	C	0.4002	0.027	TRUE	35	------?-----------------------------	6.8	36.4865	0.3538	0.0001977	-0.177726	0.009171	1.155e-83	0.00937	6.957e-80	73	FALSE	chr11	11	66602099	rs627330
cg01806972	chr11:66348503:SNP	-0.213109	0.0083577	2.05e-143	27743	C	T	0.4815	0.0265	TRUE	36	++++++++++++++++++++++++++++++++++++	29.2	49.4344	0.0537	0.0010501	-0.213483	0.0103444	1.26e-94	0.0118046	7.46e-73	73	TRUE	chr11	11	66348503	rs692892
cg01806972	chr11:66676732:SNP	0.137167	0.0085034	1.55e-58	27735	A	G	0.4472	0.0261	TRUE	36	++++++++++++++++++++++++++++++++++++	20.5	44.0169	0.1411	0.0006789	0.138136	0.0098475	1.058e-44	0.0106941	1.167e-37	73	FALSE	chr11	11	66676732	rs1077256
cg01806972	chr11:66650060:SNP	-0.116256	0.0097973	1.775e-32	26394	T	C	0.2748	0.0162	TRUE	34	---+--?--------++-------?+----------	33.3	49.4849	0.03259	0.0016524	-0.115387	0.0125462	3.683e-20	0.0146915	2.51e-15	73	FALSE	chr11	11	66650060	rs10896139
cg01806972	chr11:66125461:SNP	0.150784	0.010601	6.534e-46	21934	C	A	0.2793	0.0227	TRUE	30	-------------------?-??-?-??------+-	25.9	39.1363	0.09908	0.0011916	0.150352	0.012711	2.78e-32	0.0143063	5.665e-26	73	FALSE	chr11	11	66125461	rs68162171
cg01806972	chr11:66570749:SNP	-0.177563	0.0087333	6.75e-92	26883	A	G	0.3999	0.027	TRUE	35	------?-----------------------------	8.4	37.1181	0.3273	0.000248	-0.178052	0.0092774	4.323e-82	0.0095343	2.065e-77	73	FALSE	chr11	11	66570749	rs569818
cg01806972	chr11:66120784:SNP	-0.123744	0.0091143	5.493e-42	27748	T	C	0.3131	0.0192	TRUE	36	---------------+---------+--------+-	36.8	55.3987	0.01552	0.0017648	-0.121701	0.0119832	3.119e-24	0.0144263	9.684e-18	73	FALSE	chr11	11	66120784	rs4930177
cg01806972	chr11:66341451:SNP	-0.163771	0.008601	7.814e-81	26609	A	G	0.4966	0.0152	TRUE	34	-----------+------------?-?---------	39.6	54.605	0.01041	0.0016692	-0.164747	0.0116172	1.197e-45	0.014232	1.214e-30	73	FALSE	chr11	11	66341451	rs494865
cg01806972	chr11:66115879:SNP	-0.121144	0.0092165	1.835e-39	27208	A	T	0.3115	0.018	TRUE	35	----?----------+---------+--------+-	37.9	54.7855	0.01341	0.0018412	-0.119196	0.012243	2.12e-22	0.0148509	3.424e-16	73	FALSE	chr11	11	66115879	rs11227465
cg01806972	chr11:66247696:SNP	0.206194	0.0086412	7.65e-126	27237	T	G	0.4009	0.0202	TRUE	35	+++++++++++++++-++++++++?+++++++++++	34.5	51.9138	0.02528	0.0013949	0.207378	0.0111649	5.209e-77	0.013194	4.707e-55	73	FALSE	chr11	11	66247696	rs2279863
cg01806972	chr11:66321303:SNP	-0.168982	0.008714	8.991e-84	26337	C	T	0.4338	0.0224	TRUE	34	+++++++?+++++++-++++++++++?+++++++++	19.4	40.9597	0.1608	0.000631	-0.169052	0.0100209	7.482e-64	0.0108158	5.023e-55	73	FALSE	chr11	11	66321303	rs2511216
cg01806972	chr11:66324762:SNP	0.214054	0.0084974	5.09e-140	27257	C	T	0.4521	0.0295	TRUE	35	------------------------?-----------	38.4	55.182	0.01225	0.0015951	0.216776	0.0113483	2.428e-81	0.0137913	2.502e-54	73	FALSE	chr11	11	66324762	rs677488
cg01806972	chr11:66208394:SNP	-0.216963	0.0184753	7.633e-32	21609	T	C	0.0855	0.039	TRUE	28	------??-?-----+---?-?--?-??--------	21.5	34.4015	0.1547	0.002667	-0.218698	0.0216787	6.232e-24	0.02354	3.061e-20	73	FALSE	chr11	11	66208394	rs189367618
cg01806972	chr11:66216815:SNP	0.204767	0.0086339	2.42e-124	27236	C	T	0.4019	0.021	TRUE	35	---------------+--------?-----------	37.5	54.4061	0.01461	0.0015862	0.205794	0.0114362	2.133e-72	0.0138157	1.067e-49	73	FALSE	chr11	11	66216815	rs1700184
cg01806972	chr11:66147151:SNP	-0.122005	0.0096108	6.338e-37	24755	C	A	0.3167	0.0222	TRUE	33	+++++++?+?+++++-+++++++++-+++++?++-+	42.2	55.384	0.006318	0.0022603	-0.118872	0.0132801	3.518e-19	0.0166339	2.222e-13	73	FALSE	chr11	11	66147151	rs67780191
cg01806972	chr11:66333643:SNP	-0.232802	0.0160025	6.022e-48	27131	A	G	0.0934	0.0488	TRUE	35	---------------+----------?---------	0	30.5131	0.6393	0	-0.232802	0.0160025	6.022e-48	0.0160025	6.022e-48	73	FALSE	chr11	11	66333643	rs78871927
cg01806972	chr11:66714782:SNP	-0.152602	0.0086483	1.105e-69	26438	T	C	0.463	0.0373	TRUE	34	-------?----------------?-----------	19.4	40.9185	0.1619	0.0006184	-0.153386	0.0099416	1.051e-53	0.0107235	5.916e-46	73	FALSE	chr11	11	66714782	rs7119682
cg01806972	chr11:66339635:SNP	-0.230863	0.0162333	6.73e-46	26259	G	A	0.0941	0.0493	TRUE	34	++++++?++++++++-++++++++++?+++++++++	0	28.6783	0.6823	0	-0.230863	0.0162333	6.73e-46	0.0162333	6.73e-46	73	FALSE	chr11	11	66339635	rs117688728
cg01806972	chr11:66324360:SNP	0.212752	0.0086235	2.18e-134	26458	T	G	0.4528	0.0302	TRUE	34	+++++++?++++++++++++++++?+++++++++++	39	54.066	0.0118	0.0016364	0.215323	0.0115897	4.775e-77	0.0141284	3.037e-51	73	FALSE	chr11	11	66324360	rs531490
cg01806972	chr11:66319840:INDEL	-0.173061	0.0109095	1.138e-56	16760	D	I	0.4399	0.0217	TRUE	21	?--??--???--?--?----??--?-?-?--??---	11.5	22.6013	0.3088	0.0003334	-0.172573	0.0118942	1.062e-47	0.0123285	9.19e-45	73	FALSE	chr11	11	66319840	rs1291443389
cg01806972	chr11:66372066:SNP	-0.211348	0.0083612	5.68e-141	27738	C	T	0.4759	0.0312	TRUE	36	++++++++++++++++++++++++++++++++++++	29.8	49.8792	0.04925	0.0010833	-0.21156	0.0104007	5.59e-92	0.0119157	2.175e-70	73	FALSE	chr11	11	66372066	rs503250
cg01806972	chr11:66291560:SNP	0.185556	0.0088033	1.26e-98	25821	A	G	0.4275	0.028	TRUE	33	+++++++?+++++++-++++++++?+?+++++++++	35.6	49.652	0.02408	0.0014316	0.187783	0.0115078	7.373e-60	0.0136594	4.948e-42	73	FALSE	chr11	11	66291560	rs1791683
cg01806972	chr11:66505702:SNP	-0.116059	0.0107766	4.793e-27	22124	A	C	0.2704	0.0215	TRUE	29	+-----??-?-----+--------?-??---?----	32	41.1783	0.05172	0.0016146	-0.118445	0.0137386	6.617e-18	0.0158486	2.425e-13	73	FALSE	chr11	11	66505702	rs2510013
cg01806972	chr11:66120803:SNP	-0.123213	0.009124	1.475e-41	27743	T	C	0.3118	0.0184	TRUE	36	---------------+---------+--------+-	36.4	55.0706	0.01669	0.0017401	-0.121441	0.0119591	3.158e-24	0.0143561	9.272e-18	73	FALSE	chr11	11	66120803	rs11601396
cg01806972	chr11:66159390:SNP	-0.123836	0.0091294	6.505e-42	27706	A	G	0.3125	0.0188	TRUE	36	---------------+---------+--------+-	36.9	55.501	0.01517	0.0017794	-0.122172	0.0120144	2.731e-24	0.0144769	1.189e-17	73	FALSE	chr11	11	66159390	rs7105015
cg01806972	chr11:66518990:SNP	-0.123882	0.0099054	6.882e-36	26209	C	T	0.2674	0.0163	TRUE	34	+++++++?+++++++-+++++++++-+++++?++++	39.9	54.8737	0.009772	0.0022419	-0.123331	0.013415	3.803e-20	0.0164711	5.43e-14	73	FALSE	chr11	11	66518990	rs10791890
cg01806972	chr11:66449905:SNP	-0.208295	0.0085506	4.5e-131	26608	A	G	0.4725	0.0321	TRUE	34	------------------------?-?---------	34.7	50.5024	0.02623	0.0013363	-0.208047	0.0110751	1e-78	0.0130856	4.761e-57	73	FALSE	chr11	11	66449905	rs4930387
cg01806972	chr11:66835266:INDEL	0.0816541	0.0094931	7.871e-18	24274	D	I	0.3528	0.0307	TRUE	32	++++-++?+?+--++--+++++++?++++++?++++	0	28.6571	0.5871	0	0.0816541	0.0094931	7.871e-18	0.0094931	7.871e-18	73	FALSE	chr11	11	66835266	rs557663529
cg01806972	chr11:66688100:SNP	-0.104502	0.0089721	2.366e-31	27228	A	G	0.3488	0.0166	TRUE	35	---+--+--------+--------?+----------	33.5	51.1332	0.02984	0.0014391	-0.104371	0.011513	1.241e-19	0.0134933	9.581e-15	73	FALSE	chr11	11	66688100	rs10791895
cg01806972	chr11:66660949:SNP	-0.112803	0.009394	3.229e-33	27728	G	A	0.2897	0.0162	TRUE	36	+++-+++++++++++--++++++++-++++++++++	25.9	47.2062	0.08152	0.001122	-0.113582	0.011331	1.196e-23	0.0126702	5.436e-19	73	FALSE	chr11	11	66660949	rs4008953
cg01806972	chr11:66285268:SNP	0.209513	0.0085728	6.53e-132	27747	G	A	0.3976	0.0223	TRUE	36	---------------+--------------------	35.5	54.2965	0.01977	0.0014771	0.211055	0.0111675	1.163e-79	0.0132992	6.466e-56	73	FALSE	chr11	11	66285268	rs10736656
cg01806972	chr11:66369211:SNP	-0.211012	0.0084383	5.21e-138	27257	T	G	0.4763	0.0314	TRUE	35	------------------------?-----------	32	50.0089	0.03768	0.0011886	-0.211046	0.0106845	7.632e-87	0.0124115	8.03e-65	73	FALSE	chr11	11	66369211	rs1791684
cg01806972	chr11:66092567:SNP	-0.105202	0.0103572	3.071e-24	25728	G	C	0.2399	0.0135	TRUE	33	+++++++++++++++-+++?++++?-?+++++++-+	24.8	42.554	0.1006	0.001184	-0.104248	0.0124047	4.319e-17	0.0137731	2.202e-14	73	FALSE	chr11	11	66092567	rs76878669
cg01806972	chr11:66138434:SNP	-0.123322	0.0091203	1.166e-41	27748	G	C	0.3127	0.0192	TRUE	36	+++++++++++++++-+++++++++-++++++++-+	36.1	54.7901	0.01775	0.0017143	-0.121522	0.0119194	2.081e-24	0.0142773	5.739e-18	73	FALSE	chr11	11	66138434	rs10791872
cg01806972	chr11:66266706:SNP	0.208189	0.0090535	5.18e-117	24875	T	C	0.4004	0.0249	TRUE	33	+++++++?+?++++++++++++++++?+++++++++	38.3	51.8591	0.01464	0.0017033	0.209141	0.0121005	6.256e-67	0.0146721	1.065e-45	73	FALSE	chr11	11	66266706	rs2444846
cg01806972	chr11:66448044:SNP	-0.157594	0.009932	1.069e-56	26578	A	G	0.2552	0.0196	TRUE	34	----------------+-------?-?---------	16.8	39.6539	0.1975	0.000685	-0.155954	0.0111939	4.05e-44	0.0119347	8.244e-40	73	FALSE	chr11	11	66448044	rs539104
cg01806972	chr11:66253383:INDEL	0.205334	0.0110381	3.08e-77	16766	I	D	0.3997	0.0233	TRUE	21	?--??--???--?--?----??--?-?-?--??---	44	35.7353	0.01652	0.0020661	0.207256	0.0156954	8.219e-40	0.0197226	2.206e-25	73	FALSE	chr11	11	66253383
cg01806972	chr11:66689240:SNP	-0.154738	0.008443	5.009e-75	27742	T	G	0.4628	0.0369	TRUE	36	------------------------------------	15.6	41.4503	0.2099	0.0004788	-0.155397	0.0094338	5.788e-61	0.009999	5.092e-54	73	FALSE	chr11	11	66689240	rs10791896
cg01806972	chr11:66332752:SNP	-0.233149	0.0160037	4.458e-48	27131	G	C	0.0933	0.0488	TRUE	35	+++++++++++++++-++++++++++?+++++++++	0	30.285	0.6504	0	-0.233149	0.0160037	4.458e-48	0.0160037	4.458e-48	73	FALSE	chr11	11	66332752	rs76487247
cg01806972	chr11:66634397:SNP	-0.117345	0.0095999	2.325e-34	26350	T	C	0.2939	0.0177	TRUE	34	------?--------++-------?+----------	32.6	48.938	0.03654	0.0015345	-0.117139	0.0122283	9.769e-22	0.0142363	1.684e-16	73	FALSE	chr11	11	66634397	rs7948839
cg01806972	chr11:66666996:SNP	-0.110824	0.0096182	1.017e-30	27703	C	T	0.2683	0.0145	TRUE	36	+++-++-++++++++--++++++++-++++++++++	37.7	56.1767	0.01304	0.0020399	-0.111157	0.0127492	2.813e-18	0.0154376	7.03e-13	73	FALSE	chr11	11	66666996	rs9971487
cg01806972	chr11:66650248:SNP	-0.115025	0.0099563	7.129e-31	25672	A	C	0.2739	0.0163	TRUE	33	---+--?--------++-------?+---?------	36.2	50.1861	0.02139	0.0018859	-0.114283	0.0130814	2.41e-18	0.0156146	1.752e-13	73	FALSE	chr11	11	66650248	rs7120256
cg01806972	chr11:66551002:SNP	-0.124352	0.0096291	3.742e-38	27748	C	G	0.2674	0.0158	TRUE	36	---------------+---------+----------	38.9	57.2553	0.0102	0.0021491	-0.124127	0.0128994	6.414e-22	0.0157519	2.916e-15	73	FALSE	chr11	11	66551002	rs10896135
cg01806972	chr11:66426407:INDEL	-0.158477	0.0125117	9.09e-37	16769	I	D	0.2589	0.0173	TRUE	21	?++??++???++?++?-+++??++?+?+?++??+++	29.1	28.2148	0.1044	0.0013855	-0.153392	0.0156163	9.006e-23	0.0176508	2.745e-19	73	FALSE	chr11	11	66426407	rs1238292462
cg01806972	chr11:66066349:SNP	-0.10377	0.0105619	8.794e-23	24879	G	A	0.2387	0.0138	TRUE	32	++++++?+++++++--+++?++++?-?+++++++--	16.6	37.1525	0.2066	0.0007191	-0.103334	0.0119132	4.176e-18	0.0126581	2.446e-16	73	FALSE	chr11	11	66066349	rs580241
cg01806972	chr11:66456387:SNP	-0.208669	0.008528	3.19e-132	26649	T	C	0.4812	0.0346	TRUE	34	------------------------?-?---------	34.6	50.492	0.02629	0.0013289	-0.208749	0.0110519	1.431e-79	0.0130484	1.456e-57	73	FALSE	chr11	11	66456387	rs2276138
cg01806972	chr11:66337388:INDEL	-0.124233	0.0120809	8.372e-25	15867	D	I	0.3199	0.0247	TRUE	20	?--??-????--?--?----??--?-?-?--??---	2.9	19.5641	0.4212	8.92e-05	-0.123735	0.0123556	1.316e-23	0.0124396	1.739e-23	73	FALSE	chr11	11	66337388	rs1357419636
cg01806972	chr11:66830562:SNP	0.0859148	0.0115026	8.069e-14	16769	C	G	0.346	0.0338	TRUE	21	?++??++???+-?++?-+++??++?+?+?++??+++	0	17.0137	0.6521	0	0.0859148	0.0115026	8.069e-14	0.0115026	8.069e-14	73	FALSE	chr11	11	66830562	rs5006007
cg01806972	chr11:66324422:SNP	-0.179191	0.0090006	3.416e-88	25814	T	C	0.379	0.0303	TRUE	33	-------?-------+--------?-?---------	24.2	42.239	0.1064	0.0008672	-0.179971	0.0107314	4.009e-63	0.0118805	2.103e-51	73	FALSE	chr11	11	66324422	rs679228
cg01806972	chr11:66679738:SNP	0.136642	0.0085038	4.249e-58	27749	T	C	0.4474	0.0262	TRUE	36	++++++++++++++++++++++++++++++++++++	20.5	44.0109	0.1413	0.0006785	0.137638	0.0098468	2.124e-44	0.0106931	2.162e-37	73	FALSE	chr11	11	66679738	rs10791894
cg01806972	chr11:66468469:SNP	-0.195986	0.0152763	1.122e-37	25984	G	A	0.0945	0.0262	TRUE	33	+++++++++++++++-++++++++?+??++++++++	0	30.9881	0.5176	0	-0.195986	0.0152763	1.122e-37	0.0152763	1.122e-37	73	FALSE	chr11	11	66468469	rs506028
cg01806972	chr11:66257616:INDEL	0.1063	0.0120723	1.306e-18	13868	I	D	0.4316	0.0234	TRUE	17	?--??-????--?+-?--????--?-???--??-+-	41.8	27.5076	0.03617	0.001848	0.105004	0.0170007	6.557e-10	0.020755	3.029e-07	73	FALSE	chr11	11	66257616	rs1479050028
cg01806972	chr11:66132748:INDEL	-0.123605	0.0097402	6.702e-37	24276	D	I	0.3126	0.0201	TRUE	32	-------?-?-----+--------?+-----?--+-	41.3	52.7851	0.008662	0.0021664	-0.120577	0.0133592	1.784e-19	0.016585	9.139e-14	73	FALSE	chr11	11	66132748	rs1555019593
cg01806972	chr11:66631892:SNP	-0.117774	0.0098005	2.886e-33	26355	A	G	0.2746	0.0163	TRUE	34	---+--?--------++-------?+----------	36.6	52.041	0.01872	0.0019102	-0.116889	0.0128995	1.286e-19	0.0154553	2.531e-14	73	FALSE	chr11	11	66631892	rs11600959
cg01806972	chr11:66534516:SNP	-0.124174	0.0096285	4.706e-38	27746	C	T	0.2675	0.0157	TRUE	36	+++++++++++++++-+++++++++-++++++++++	38.2	56.6785	0.01164	0.0020931	-0.123913	0.0128288	4.501e-22	0.0155922	1.667e-15	73	FALSE	chr11	11	66534516	rs2187041
cg01806972	chr11:66117113:SNP	-0.122154	0.0091225	6.879e-41	27745	T	C	0.3122	0.0188	TRUE	36	---------------+---------+--------+-	35.6	54.3612	0.0195	0.001678	-0.120196	0.0118742	4.392e-24	0.0141688	6.619e-18	73	FALSE	chr11	11	66117113	rs10791869
cg01806972	chr11:66135614:SNP	-0.124032	0.0091164	3.722e-42	27748	A	G	0.3133	0.0195	TRUE	36	---------------+---------+--------+-	37.2	55.715	0.01447	0.0017929	-0.122184	0.0120213	2.872e-24	0.0145121	1.265e-17	73	FALSE	chr11	11	66135614	rs12416747
cg01806972	chr11:66131974:INDEL	0.116728	0.0152748	2.141e-14	8532	I	D	0.4315	0.0227	TRUE	13	?--???????--?--?--???????-???-???-+-	17.2	14.5003	0.2699	0.0006535	0.116419	0.0173552	1.973e-11	0.0184574	2.546e-10	73	FALSE	chr11	11	66131974
cg01806972	chr11:66341177:INDEL	-0.162808	0.0091148	2.329e-71	23668	D	I	0.4967	0.0158	TRUE	31	-------?-?-+------------?-?----?----	41.3	51.1478	0.009396	0.0018455	-0.163013	0.0125561	1.532e-38	0.01554	1.105e-25	73	FALSE	chr11	11	66341177
cg01806972	chr11:66699061:INDEL	-0.154462	0.011129	8.476e-44	16050	I	D	0.4725	0.0436	TRUE	20	?++??++???++?++?++++??++?+?+??+??+++	18.4	23.2809	0.2252	0.0005744	-0.154697	0.0128182	1.548e-33	0.0136365	9.64e-30	73	FALSE	chr11	11	66699061	rs1474074482
cg01806972	chr11:66560563:INDEL	-0.137819	0.0123101	4.285e-29	16767	D	I	0.2726	0.0152	TRUE	21	?--??--???--?--?----??--?+?-?--??---	41.5	34.1952	0.02483	0.0023166	-0.136366	0.0170744	1.387e-15	0.0210472	5.829e-11	73	FALSE	chr11	11	66560563	rs1944078391
cg01806972	chr11:66155621:SNP	-0.124854	0.009122	1.211e-42	27725	T	C	0.3127	0.0191	TRUE	36	---------------+---------+--------+-	37.6	56.0914	0.0133	0.0018277	-0.123044	0.0120732	2.164e-24	0.0146189	1.336e-17	73	FALSE	chr11	11	66155621	rs7104253
cg01806972	chr11:66395986:INDEL	-0.209275	0.0187917	8.33e-29	5558	D	I	0.5113	0.0128	TRUE	8	-??--???-???-??-????--??????????????	10.4	7.81551	0.3491	0.0003508	-0.210162	0.0203146	4.393e-25	0.020981	1.971e-23	73	FALSE	chr11	11	66395986
cg01806972	chr11:66146736:INDEL	-0.120765	0.0098228	9.707e-35	23664	I	D	0.3178	0.0234	TRUE	31	+++++++?+?+++++-++++++++?-?++++?++-+	40	49.9956	0.01242	0.0020257	-0.117072	0.0133346	1.641e-18	0.0163698	1.615e-13	73	FALSE	chr11	11	66146736
cg01806972	chr11:66156765:SNP	-0.124448	0.0091255	2.4e-42	27726	T	C	0.3123	0.019	TRUE	36	---------------+---------+--------+-	37.8	56.2742	0.01276	0.0018449	-0.122664	0.0120975	3.685e-24	0.0146723	2.217e-17	73	FALSE	chr11	11	66156765	rs905770
cg01806972	chr11:66741769:INDEL	0.120047	0.0132214	1.088e-19	11425	D	I	0.4529	0.0218	TRUE	15	?++??+????++?+??+++???+??+???++???++	17	16.8575	0.2639	0.0005651	0.119651	0.015294	5.143e-15	0.01592	4.676e-14	73	FALSE	chr11	11	66741769	rs1348575433
cg01806972	chr11:66151649:SNP	0.155439	0.0106069	1.262e-48	21523	G	T	0.2847	0.0213	TRUE	30	-------?-----------?--?-?-??------+-	42.5	50.4	0.008176	0.0025198	0.156209	0.0146104	1.114e-26	0.0184341	3.395e-17	73	FALSE	chr11	11	66151649	rs10750786
cg01806972	chr11:66834252:SNP	0.0863736	0.0088592	1.853e-22	27724	T	C	0.354	0.029	TRUE	36	++++-++++++--++--+++++++++++++++++++	0	34.2752	0.5029	0	0.0863736	0.0088592	1.853e-22	0.0088592	1.853e-22	73	FALSE	chr11	11	66834252	rs2282502
cg01806972	chr11:66320357:SNP	-0.16813	0.0137547	2.33e-34	10973	T	A	0.3939	0.0183	TRUE	14	?++??+????++?+??++????+??+???++???-+	8	14.1258	0.365	0.0002434	-0.168158	0.0147626	4.646e-30	0.0149459	2.336e-29	73	FALSE	chr11	11	66320357	rs647029
cg01806972	chr11:66685726:SNP	-0.154452	0.0085225	2.1e-73	27249	C	T	0.4658	0.0374	TRUE	35	++++++++++++++++++++++++?+++++++++++	15.9	40.4436	0.2071	0.0004879	-0.155045	0.0095496	2.815e-59	0.0101377	2.054e-52	73	FALSE	chr11	11	66685726	rs7952017
cg01806972	chr11:66343851:SNP	0.200663	0.0090943	6.91e-108	23655	G	A	0.5114	0.0332	TRUE	31	-------?-?--------------?-?----?----	34.3	45.6815	0.03332	0.0013624	0.200736	0.0117958	6.082e-65	0.0138481	1.395e-47	73	FALSE	chr11	11	66343851	rs693025
cg01806972	chr11:66117111:SNP	-0.105999	0.0102165	3.215e-25	27256	T	C	0.2277	0.0145	TRUE	35	-------+-------+--------?+--------+-	33.3	50.9847	0.03078	0.0018476	-0.104169	0.0130387	1.358e-15	0.0153202	4.552e-12	73	FALSE	chr11	11	66117111	rs10896113
cg01806972	chr11:66679429:SNP	0.137127	0.0085053	1.772e-58	27739	A	G	0.447	0.0261	TRUE	36	++++++++++++++++++++++++++++++++++++	20	43.7527	0.1473	0.0006593	0.138115	0.009815	5.657e-45	0.0106323	4.666e-38	73	FALSE	chr11	11	66679429	rs4930393
cg01806972	chr11:66509369:SNP	-0.174602	0.0087226	3.89e-89	26917	C	T	0.4034	0.0269	TRUE	35	+++++++?++++++++++++++++++++++++++++	8.1	37.0131	0.3316	0.0002391	-0.175007	0.0092469	6.957e-80	0.0094955	1.644e-75	73	FALSE	chr11	11	66509369	rs508443
cg01806972	chr11:66148575:SNP	-0.125269	0.0096656	2.055e-38	24759	G	C	0.3104	0.0204	TRUE	33	+++++++?+?+++++-+++++++++-+++++?++-+	42.4	55.5957	0.005997	0.0023073	-0.121976	0.0133885	8.198e-20	0.0167926	8.67e-14	73	FALSE	chr11	11	66148575	rs74863039
cg01806972	chr11:66705475:SNP	-0.152207	0.0089168	2.497e-65	24982	C	T	0.4601	0.0413	TRUE	33	+++++++?+?++++++++++++++?+++++++++++	23.4	41.7818	0.1155	0.0008137	-0.153029	0.0105768	1.922e-47	0.0116426	4.676e-39	73	FALSE	chr11	11	66705475	rs1961864
cg01806972	chr11:66397390:INDEL	-0.160678	0.0124519	4.28e-38	16769	D	I	0.2613	0.0169	TRUE	21	?--??--???--?--?+---??--?-?-?--??---	23.4	26.1065	0.1623	0.0010194	-0.156568	0.0148461	5.299e-26	0.0162538	4.808e-23	73	FALSE	chr11	11	66397390	rs201887590
cg01806972	chr11:66107527:SNP	-0.120799	0.0091174	4.554e-40	27748	C	A	0.3126	0.0175	TRUE	36	+++++++++++++++-+++++++++-++++++++-+	33.3	52.4991	0.02899	0.001515	-0.119071	0.0116495	1.595e-24	0.0136759	1.019e-18	73	FALSE	chr11	11	66107527	rs1785633
cg01806972	chr11:66351549:SNP	-0.163672	0.0100834	3.001e-59	25496	C	T	0.2608	0.0221	TRUE	33	++++++??++++++++-+++++++++?+++++++++	13.3	36.9001	0.2526	0.000521	-0.162088	0.0110947	2.441e-48	0.0116274	5.304e-45	73	FALSE	chr11	11	66351549	rs4277117
cg01806972	chr11:66237275:SNP	-0.138783	0.0118563	1.195e-31	16727	T	G	0.3097	0.0554	TRUE	21	?--??--???--?--?----??--?-?-?--??---	17.1	24.1136	0.2375	0.0006237	-0.140343	0.0135011	2.616e-25	0.0142949	2.771e-22	73	FALSE	chr11	11	66237275	rs61511157
cg01806972	chr11:66175261:SNP	-0.127864	0.0098409	1.339e-38	23906	G	C	0.3116	0.02	TRUE	31	++++++?+++++++?-+++++++??-+++?++++-+	34	45.455	0.035	0.0015722	-0.125214	0.0127139	6.949e-23	0.0149106	9.877e-18	73	FALSE	chr11	11	66175261	rs1546358
cg01806972	chr11:66155389:SNP	-0.123842	0.0091296	6.467e-42	27727	T	C	0.3119	0.0187	TRUE	36	---------------+---------+--------+-	36.4	55.0486	0.01677	0.0017403	-0.122058	0.0119636	1.933e-24	0.0143592	6.433e-18	73	FALSE	chr11	11	66155389	rs6591213
cg01806972	chr11:66340968:SNP	0.211848	0.0086172	1.86e-133	26445	A	G	0.4507	0.03	TRUE	34	+++++++?++++++++++++++++?+++++++++++	37.3	52.6469	0.01634	0.001524	0.213938	0.0114181	2.489e-78	0.0137476	1.405e-53	73	FALSE	chr11	11	66340968	rs3018318
cg01806972	chr11:66335308:SNP	-0.110302	0.0100941	8.526e-28	27228	C	T	0.2399	0.0236	TRUE	35	+++++++++++++++--+++++++?-++++++++++	20.7	42.8866	0.1411	0.0009444	-0.109499	0.0117237	9.634e-21	0.0127323	4.59e-18	73	FALSE	chr11	11	66335308	rs2242663
cg01806972	chr11:66333598:SNP	0.213767	0.0084979	1.23e-139	27249	C	T	0.4518	0.0295	TRUE	35	------------------------?-----------	38.3	55.0786	0.01254	0.0015875	0.216362	0.0113368	3.37e-81	0.0137662	2.229e-54	73	FALSE	chr11	11	66333598	rs545009
cg01806972	chr11:66116836:SNP	-0.122146	0.0091189	6.49e-41	27735	C	G	0.3126	0.0189	TRUE	36	---------------+---------+--------+-	36.7	55.3017	0.01586	0.0017581	-0.120172	0.0119779	1.093e-23	0.0144084	2.302e-17	73	FALSE	chr11	11	66116836	rs10896112
cg01806972	chr11:66629029:SNP	-0.117567	0.0098008	3.742e-33	26367	G	C	0.2748	0.0162	TRUE	34	+++-++?++++++++--+++++++?-++++++++++	35.7	51.3376	0.02187	0.0018398	-0.116625	0.0128068	8.511e-20	0.0152469	1.249e-14	73	FALSE	chr11	11	66629029	rs11227610
cg01806972	chr11:66387094:SNP	-0.210849	0.0084894	3.6e-136	26926	C	T	0.4773	0.0318	TRUE	35	+++++++?++++++++++++++++++++++++++++	32	49.9938	0.0378	0.0012022	-0.211005	0.0107537	1.01e-85	0.0124828	5.232e-64	73	FALSE	chr11	11	66387094	rs477557
cg01806972	chr11:66340039:SNP	-0.113708	0.010342	4.048e-28	25609	C	T	0.242	0.0165	TRUE	33	++++++??+++++++--+++++++?-++++++++++	21.2	40.6027	0.1415	0.0009626	-0.11296	0.0120686	7.985e-21	0.0131223	4.504e-18	73	FALSE	chr11	11	66340039	rs4930383
cg01806972	chr11:66451178:SNP	-0.154847	0.0109	8.381e-46	26649	T	C	0.1977	0.0162	TRUE	34	---------------++-------?+?---------	36.8	52.1943	0.01809	0.002381	-0.1504	0.0143647	1.185e-25	0.0172399	2.66e-19	73	FALSE	chr11	11	66451178	rs3741364
cg01806972	chr11:66176156:SNP	-0.116832	0.0091875	4.796e-37	27245	C	T	0.3157	0.0194	TRUE	35	+++++++++++++++-++++++++?-++++++++-+	38.1	54.9127	0.01303	0.0018404	-0.114316	0.0122133	7.974e-21	0.0148386	3.448e-15	73	FALSE	chr11	11	66176156	rs4930366
cg01806972	chr11:66645254:SNP	-0.168025	0.0086687	1.072e-83	27180	T	C	0.4086	0.0266	TRUE	35	---------------+--------?-----------	12	38.6546	0.2674	0.0003646	-0.168606	0.0094452	2.843e-71	0.0098554	3.552e-65	73	FALSE	chr11	11	66645254	rs4930391
cg01806972	chr11:66158407:SNP	-0.12435	0.0091192	2.444e-42	27722	C	G	0.313	0.019	TRUE	36	---------------+---------+--------+-	37.9	56.3672	0.01249	0.0018505	-0.122434	0.0120993	4.546e-24	0.0146864	2.517e-17	73	FALSE	chr11	11	66158407	rs34043951
cg01806972	chr11:66169676:SNP	-0.124675	0.0091188	1.487e-42	27724	G	A	0.3127	0.0191	TRUE	36	+++++++++++++++-+++++++++-++++++++-+	36.4	55.0465	0.01678	0.001736	-0.122929	0.0119481	7.935e-25	0.0143417	3.525e-18	73	FALSE	chr11	11	66169676	rs4930363
cg01806972	chr11:66328494:INDEL	0.206239	0.0093268	2.39e-108	22947	D	I	0.4356	0.0392	TRUE	30	+++++++?+?++++++++++++++?+++?++??+++	41.5	49.5963	0.009979	0.001886	0.208191	0.0128878	1.063e-58	0.0159508	3.059e-38	73	FALSE	chr11	11	66328494
cg01806972	chr11:66829180:INDEL	0.118859	0.009448	2.712e-36	22809	D	I	0.4338	0.0385	TRUE	29	++++?++?+?+++++++++++?++?+?++++?++++	0	19.0725	0.8959	0	0.118859	0.009448	2.712e-36	0.009448	2.712e-36	73	FALSE	chr11	11	66829180	rs1247809904
cg01806972	chr11:66827319:SNP	0.0868735	0.0088738	1.244e-22	27737	A	G	0.3511	0.0284	TRUE	36	+++++++++++--++--+++++++++++++++++++	0	32.8565	0.572	0	0.0868735	0.0088738	1.244e-22	0.0088738	1.244e-22	73	FALSE	chr11	11	66827319	rs11602157
cg01806972	chr11:66172258:SNP	-0.128075	0.009267	1.916e-43	26859	T	G	0.3121	0.0193	TRUE	35	------?--------+---------+--------+-	32.6	50.4288	0.03456	0.0014717	-0.126524	0.0117838	6.815e-27	0.0137448	1.185e-20	73	FALSE	chr11	11	66172258	rs7115577
cg01806972	chr11:66623500:INDEL	-0.155755	0.0096741	2.54e-58	23415	I	D	0.3512	0.0286	TRUE	31	++++++??+?+++++-++++++++?++++++?++++	31.4	43.7068	0.05069	0.0013475	-0.156812	0.0122426	1.465e-37	0.0140941	2.166e-28	73	FALSE	chr11	11	66623500	rs1945791537
cg01806972	chr11:66711479:INDEL	-0.159867	0.0111748	2.008e-46	15908	I	D	0.4726	0.0441	TRUE	20	?++??+????++?++?++++??++?+?+?++??+++	0.1	19.0186	0.4556	2.5e-06	-0.159869	0.0111835	2.347e-46	0.0111857	2.454e-46	73	FALSE	chr11	11	66711479
cg01806972	chr11:66414915:SNP	-0.159503	0.009775	7.417e-60	27138	C	T	0.2591	0.0194	TRUE	35	++++++++++++++++-+++++++++?+++++++++	9.8	37.6913	0.3041	0.0003676	-0.158447	0.0104796	1.204e-51	0.0108362	4.839e-49	73	FALSE	chr11	11	66414915	rs624561
cg01806972	chr11:66766754:SNP	0.10864	0.0087712	3.111e-35	26475	T	G	0.4284	0.0287	TRUE	34	++++++++++++++++++++++++++??++++++++	0	27.473	0.7386	0	0.10864	0.0087712	3.111e-35	0.0087712	3.111e-35	73	FALSE	chr11	11	66766754	rs12419173
cg01806972	chr11:66335832:SNP	-0.11217	0.010217	4.837e-28	26435	A	G	0.2417	0.0241	TRUE	34	-------?-------++-------?+----------	27.6	45.5908	0.07114	0.0013729	-0.111047	0.0125096	6.875e-19	0.0141152	1.915e-15	73	FALSE	chr11	11	66335832	rs1044522
cg01806972	chr11:66400480:SNP	-0.2106	0.0084391	1.87e-137	27257	C	T	0.4754	0.0312	TRUE	35	++++++++++++++++++++++++?+++++++++++	30.1	48.6527	0.0495	0.0010881	-0.210622	0.0105248	4.32e-89	0.012076	4.134e-68	73	FALSE	chr11	11	66400480	rs535211
cg01806972	chr11:66688528:SNP	-0.154665	0.0084424	5.728e-75	27743	G	A	0.4631	0.037	TRUE	36	++++++++++++++++++++++++++++++++++++	15.6	41.4574	0.2097	0.0004792	-0.155359	0.009434	6.238e-61	0.01	5.839e-54	73	FALSE	chr11	11	66688528	rs966021
cg01806972	chr11:66176155:SNP	-0.116961	0.0091883	4.063e-37	27245	G	T	0.3157	0.0194	TRUE	35	+++++++++++++++-++++++++?-++++++++-+	37.9	54.7895	0.0134	0.0018299	-0.11444	0.0121997	6.559e-21	0.0148065	2.805e-15	73	FALSE	chr11	11	66176155	rs4930365
cg01806972	chr11:66657373:INDEL	-0.120627	0.0123354	1.386e-22	16769	I	D	0.2711	0.0145	TRUE	21	?++??+-???++?++?-+++??++?-?+?++??+++	42.6	34.8368	0.02099	0.0024306	-0.11961	0.0172712	4.347e-12	0.0214863	1.975e-08	73	FALSE	chr11	11	66657373	rs1591233129
cg01806972	chr11:66154777:SNP	-0.123898	0.0091271	5.658e-42	27727	T	C	0.312	0.0188	TRUE	36	---------------+---------+--------+-	37.2	55.7688	0.01429	0.0018018	-0.122075	0.0120424	3.783e-24	0.0145431	1.604e-17	73	FALSE	chr11	11	66154777	rs7117630
cg01806972	chr11:66718431:SNP	0.13662	0.008941	1.038e-52	24996	T	C	0.447	0.027	TRUE	33	+++++++?+?++++++++++++++?+++++++++++	27.9	44.3876	0.07141	0.0010358	0.138132	0.0109696	2.331e-36	0.0124022	3.208e-28	73	FALSE	chr11	11	66718431	rs1530891
cg01806972	chr11:66513264:INDEL	-0.17646	0.0247415	9.881e-13	5607	I	D	0.1898	0.0133	TRUE	7	???????????-?+???+????+??+????????++	62.4	15.945	0.01405	0.0088338	-0.15248	0.0487303	0.001754	0.0657507	0.00728	73	FALSE	chr11	11	66513264
cg01806972	chr11:66628249:SNP	-0.169759	0.0088066	8.47e-83	26340	G	A	0.4084	0.026	TRUE	34	++++++?+++++++++++++++++?+++++++++++	7.8	35.7979	0.3384	0.0002266	-0.17014	0.0093171	1.691e-74	0.0095532	1.21e-70	73	FALSE	chr11	11	66628249	rs2513658
cg01806972	chr11:66120095:SNP	-0.123553	0.0091151	7.424e-42	27748	G	A	0.3131	0.0193	TRUE	36	+++++++++++++++-+++++++++-++++++++-+	37.2	55.7095	0.01448	0.001792	-0.121479	0.0120202	5.18e-24	0.0145085	1.653e-17	73	FALSE	chr11	11	66120095	rs3016767
cg01806972	chr11:66493825:SNP	-0.124314	0.00963	4.005e-38	27744	T	C	0.2675	0.0157	TRUE	36	---------------+---------+----------	40.3	58.6569	0.00736	0.0022849	-0.124122	0.0130663	2.111e-21	0.0161391	1.333e-14	73	FALSE	chr11	11	66493825	rs10791889
cg01806972	chr11:66441694:SNP	-0.207946	0.0090833	5.44e-116	23663	T	C	0.4778	0.0328	TRUE	31	-------?-?--------------?-?----?----	35.8	46.7347	0.02641	0.0014502	-0.20728	0.0119243	1.11e-67	0.0141502	6.883e-49	73	FALSE	chr11	11	66441694	rs6591221
cg01806972	chr11:66179358:SNP	-0.116687	0.0091007	1.239e-37	27738	T	C	0.3166	0.0196	TRUE	36	---------------+---------+--------+-	35.4	54.22	0.0201	0.0016576	-0.114443	0.0118262	3.776e-22	0.0140983	1.267e-16	73	FALSE	chr11	11	66179358	rs4930368
cg01806972	chr11:66684151:SNP	-0.15472	0.0084448	5.585e-75	27736	G	T	0.4629	0.0369	TRUE	36	++++++++++++++++++++++++++++++++++++	15.2	41.2574	0.2159	0.0004647	-0.155337	0.0094092	3.162e-61	0.0099545	1.785e-54	73	FALSE	chr11	11	66684151	rs11227625
cg01806972	chr11:66172910:SNP	-0.120515	0.0093412	4.416e-38	26419	T	C	0.3138	0.0188	TRUE	34	-------?-------+--------?+--------+-	35.9	51.5135	0.02104	0.0016871	-0.118349	0.0122141	3.339e-22	0.0145817	1.399e-16	73	FALSE	chr11	11	66172910	rs7940980
cg01806972	chr11:66157432:SNP	-0.124764	0.0091213	1.367e-42	27725	C	T	0.3127	0.0192	TRUE	36	+++++++++++++++-+++++++++-++++++++-+	37.7	56.1366	0.01316	0.0018314	-0.12291	0.0120767	2.5e-24	0.0146297	1.487e-17	73	FALSE	chr11	11	66157432	rs4930179
cg01806972	chr11:66096414:SNP	0.142785	0.0103428	2.371e-43	23036	T	C	0.2811	0.0239	TRUE	29	++++++??+++++++++++?+?++?+??++++++-+	26.6	38.133	0.09591	0.0011434	0.143922	0.012632	4.506e-30	0.0140858	3.794e-24	73	FALSE	chr11	11	66096414	rs66733929
cg01806972	chr11:66832528:SNP	0.121212	0.0085422	1.059e-45	27744	A	G	0.4427	0.0346	TRUE	36	++++++++++++++++++++++++++++++++++++	4.4	36.6274	0.3932	0.0001238	0.121085	0.0088236	7.407e-43	0.0089394	6.972e-42	73	FALSE	chr11	11	66832528	rs11227673
cg01806972	chr11:66647430:SNP	-0.119621	0.0097521	1.376e-34	25577	G	T	0.2928	0.0182	TRUE	33	++++++??+++++++--+++++++?-++++++++++	35.5	49.5999	0.02435	0.0017516	-0.119857	0.0127383	4.999e-21	0.0151158	2.499e-15	73	FALSE	chr11	11	66647430	rs2380759
cg01806972	chr11:66126169:SNP	-0.123814	0.0091158	5.102e-42	27743	G	T	0.3133	0.0195	TRUE	36	+++++++++++++++-+++++++++-++++++++-+	37	55.5881	0.01488	0.0017817	-0.121943	0.0120057	3.083e-24	0.0144781	1.212e-17	73	FALSE	chr11	11	66126169	rs12794121
cg01806972	chr11:66480017:INDEL	-0.136418	0.0124932	9.311e-28	16101	I	D	0.2786	0.0155	TRUE	20	?++??++???++?++?-+++??++?-???++??+++	43.7	33.7224	0.01981	0.002486	-0.132096	0.0177308	9.328e-14	0.0221737	7.639e-10	73	FALSE	chr11	11	66480017	rs1169530512
cg01806972	chr11:66327673:SNP	0.211841	0.008544	1.03e-135	27253	G	A	0.4377	0.0363	TRUE	35	---------------+--------?-----------	39.7	56.3948	0.00925	0.0017051	0.214625	0.0115456	3.925e-77	0.0141716	1.598e-50	73	FALSE	chr11	11	66327673	rs1671064
cg01806972	chr11:66707670:INDEL	0.163369	0.0118237	2.013e-43	14272	I	D	0.5025	0.0464	TRUE	18	?--??-????--?--?---???--?-???--??---	9.3	18.7337	0.344	0.0002662	0.163474	0.0127436	1.144e-37	0.0130296	4.609e-36	73	FALSE	chr11	11	66707670
cg01806972	chr11:66549740:SNP	-0.12412	0.0096293	5.136e-38	27748	G	C	0.2675	0.0157	TRUE	36	+++++++++++++++-+++++++++-++++++++++	38.2	56.6324	0.01176	0.0020891	-0.123831	0.0128255	4.681e-22	0.0155809	1.637e-15	73	FALSE	chr11	11	66549740	rs10791892
cg01806972	chr11:66458696:SNP	-0.209221	0.0085325	8.93e-133	26633	C	T	0.4803	0.0341	TRUE	34	++++++++++++++++++++++++?+?+++++++++	32.1	48.5834	0.03932	0.0011851	-0.209481	0.010826	2.05e-83	0.0125618	2.765e-62	73	FALSE	chr11	11	66458696	rs12804382
cg01806972	chr11:66451184:SNP	-0.208479	0.0086727	1.1e-127	25869	G	A	0.4777	0.0319	TRUE	33	+++++++?++++++++++++++++?+?+++++++++	36.2	50.1919	0.02136	0.0014315	-0.208019	0.0114017	2.285e-74	0.0136031	5.144e-53	73	FALSE	chr11	11	66451184	rs3741363
cg01806972	chr11:66319313:SNP	0.218495	0.0085984	1.89e-142	27743	A	G	0.3945	0.0205	TRUE	36	++++++++++++++++++++++++++++++++++++	35	53.8838	0.02162	0.0014538	0.219635	0.0111473	2.032e-86	0.0132375	3.334e-61	73	FALSE	chr11	11	66319313	rs487444
cg01806972	chr11:66110666:SNP	-0.119783	0.0091181	2.024e-39	27732	C	T	0.3129	0.0175	TRUE	36	+++++++++++++++-+++++++++-++++++++-+	36.1	54.7618	0.01786	0.0017111	-0.117795	0.0119153	4.784e-23	0.0142664	4.612e-17	73	FALSE	chr11	11	66110666	rs10750784
cg01806972	chr11:66233944:SNP	0.201838	0.0087545	1.3e-117	26538	C	G	0.4008	0.0205	TRUE	34	+++++++++++++++-++++++++?++++?++++++	34.7	50.5684	0.02586	0.0014065	0.202609	0.0113506	2.889e-71	0.0134152	3.697e-51	73	FALSE	chr11	11	66233944	rs7925093
cg01806972	chr11:66708533:SNP	0.136459	0.008942	1.4e-52	24996	A	C	0.4459	0.0263	TRUE	33	+++++++?+?++++++++++++++?+++++++++++	28.6	44.8266	0.06559	0.0010727	0.138006	0.0110312	6.546e-36	0.0125262	1.232e-27	73	FALSE	chr11	11	66708533	rs4483596
cg01806972	chr11:66152586:SNP	-0.124894	0.0091246	1.204e-42	27724	A	G	0.3126	0.0192	TRUE	36	---------------+---------+--------+-	37.5	56.0036	0.01356	0.0018212	-0.12303	0.0120662	2.061e-24	0.0146003	1.187e-17	73	FALSE	chr11	11	66152586	rs55998145
cg01806972	chr11:66286377:SNP	0.209595	0.0085728	5.18e-132	27747	T	C	0.3976	0.0224	TRUE	36	+++++++++++++++-++++++++++++++++++++	35.6	54.3449	0.01957	0.0014808	0.211139	0.0111728	1.194e-79	0.0133111	7.327e-56	73	FALSE	chr11	11	66286377	rs1671065
cg01806972	chr11:66183020:SNP	-0.117274	0.0098186	6.967e-33	24995	T	C	0.2912	0.0164	TRUE	33	-------?-?-----+--------?+--------+-	26.5	43.5483	0.08373	0.0011643	-0.115784	0.0119074	2.39e-22	0.0133619	1.683e-18	73	FALSE	chr11	11	66183020	rs4466842
cg01806972	chr11:66169177:SNP	0.158227	0.0095191	4.828e-62	25958	G	A	0.3033	0.0279	TRUE	33	------------------------?-??------+-	35.2	49.407	0.02541	0.0016514	0.158147	0.0124241	4.079e-37	0.0146972	4.994e-27	73	FALSE	chr11	11	66169177	rs72940563
cg01806972	chr11:66161617:SNP	0.159531	0.0096967	8.104e-61	25051	A	C	0.3023	0.0272	TRUE	32	+++++++++++++++++++?++++?+??++++++-+	38.3	50.2183	0.01593	0.0018958	0.159159	0.0130103	2.064e-34	0.0157081	3.117e-24	73	FALSE	chr11	11	66161617	rs71457715
cg01806972	chr11:66318972:SNP	-0.166989	0.0085834	2.647e-84	27132	A	G	0.436	0.0217	TRUE	35	---------------+----------?---------	19.5	42.2567	0.1564	0.0006341	-0.166827	0.0098701	4.324e-64	0.0106678	3.141e-55	73	FALSE	chr11	11	66318972	rs490998
cg01806972	chr11:66159098:SNP	-0.124356	0.0091274	2.864e-42	27726	A	G	0.3122	0.019	TRUE	36	---------------+---------+--------+-	36.2	54.8601	0.01748	0.001723	-0.122643	0.0119377	9.264e-25	0.0143065	3.553e-18	73	FALSE	chr11	11	66159098	rs7104570
cg01806972	chr11:66179556:SNP	-0.116744	0.0090993	1.114e-37	27738	T	C	0.3167	0.0196	TRUE	36	---------------+---------+--------+-	35.7	54.4055	0.01931	0.0016731	-0.114504	0.0118461	4.205e-22	0.0141444	1.535e-16	73	FALSE	chr11	11	66179556	rs12786563
cg01806972	chr11:66715359:SNP	-0.100831	0.0091957	5.629e-28	25822	A	G	0.3489	0.0163	TRUE	33	---+--+?--------+-------?+?---------	35.1	49.3065	0.02597	0.0015317	-0.100513	0.0119786	4.818e-17	0.014169	1.109e-12	73	FALSE	chr11	11	66715359	rs7942348
cg01806972	chr11:66692308:SNP	-0.104442	0.0089656	2.316e-31	27238	T	C	0.3498	0.0166	TRUE	35	---+--+--------++-------?+----------	31.8	49.8624	0.03882	0.0013304	-0.1043	0.0113469	3.858e-20	0.0131485	1.968e-15	73	FALSE	chr11	11	66692308	rs4930395
cg01806972	chr11:66560023:SNP	-0.123896	0.0096279	6.771e-38	27749	G	A	0.2675	0.0157	TRUE	36	+++++++++++++++-+++++++++-++++++++++	38	56.4574	0.01224	0.0020715	-0.123607	0.0128026	4.689e-22	0.0155304	1.491e-15	73	FALSE	chr11	11	66560023	rs4930390
cg01806972	chr11:66161152:SNP	0.15984	0.0096986	5.041e-61	25051	A	G	0.3025	0.0277	TRUE	32	+++++++++++++++++++?++++?+??++++++-+	37.3	49.4646	0.01895	0.0018221	0.159605	0.0129076	4.032e-35	0.0154753	5.227e-25	73	FALSE	chr11	11	66161152	rs71457714
cg01806972	chr11:66140397:SNP	-0.123793	0.0091168	5.366e-42	27748	G	A	0.3133	0.0196	TRUE	36	+++++++++++++++-+++++++++-++++++++-+	36.4	54.9953	0.01697	0.0017307	-0.121975	0.011939	1.672e-24	0.0143252	5.541e-18	73	FALSE	chr11	11	66140397	rs7107191
cg01806972	chr11:66337987:SNP	0.214109	0.0085019	6.03e-140	27228	C	T	0.4518	0.0297	TRUE	35	------------------------?-----------	37.5	54.4174	0.01458	0.0015391	0.216518	0.0112688	2.831e-82	0.0136073	8.725e-56	73	FALSE	chr11	11	66337987	rs615205
cg01806972	chr11:66163794:SNP	-0.124403	0.0091219	2.383e-42	27725	T	C	0.3126	0.0191	TRUE	36	---------------+---------+--------+-	36.7	55.2591	0.01601	0.0017556	-0.122644	0.0119775	1.318e-24	0.0144019	5.722e-18	73	FALSE	chr11	11	66163794	rs12420203
cg01806972	chr11:66711501:SNP	0.135656	0.0091929	2.789e-49	23659	T	C	0.4469	0.0268	TRUE	31	+++-+++?+?++++++++++++++?+?++++?++++	32.8	44.6339	0.04174	0.0012983	0.13761	0.0117555	1.187e-31	0.0136771	3.461e-23	73	FALSE	chr11	11	66711501	rs7103335
cg01806972	chr11:66272142:SNP	0.209363	0.008571	8.84e-132	27749	A	G	0.3979	0.0224	TRUE	36	+++++++++++++++-++++++++++++++++++++	35.5	54.2616	0.01992	0.0014737	0.210831	0.0111606	1.361e-79	0.0132878	6.251e-56	73	FALSE	chr11	11	66272142	rs1671063
cg01806972	chr11:66126993:INDEL	-0.1215	0.0132105	3.675e-20	13126	I	D	0.3126	0.0207	TRUE	18	+??++???+??+++?-?+??+++??-+?+???+?-+	49.9	33.9452	0.008534	0.0032725	-0.113608	0.0201843	1.818e-08	0.0263785	4.105e-06	73	FALSE	chr11	11	66126993
cg01806972	chr11:66146584:INDEL	-0.122898	0.012061	2.205e-24	15893	D	I	0.3143	0.02	TRUE	20	?--??-????--?--?----??--?+?-?--??-+-	34.1	28.8484	0.06841	0.0015532	-0.119158	0.0157511	3.877e-14	0.0183127	1.932e-11	73	FALSE	chr11	11	66146584	rs74412190
cg01806972	chr11:66831040:SNP	0.121007	0.0085497	1.781e-45	27689	G	A	0.4431	0.0346	TRUE	36	---------------+--------------------	5.5	37.0548	0.3743	0.0001565	0.120884	0.0089017	5.267e-42	0.0090516	9.238e-41	73	FALSE	chr11	11	66831040	rs7933721
cg01806972	chr11:66118217:SNP	-0.122535	0.0091227	3.932e-41	27744	T	C	0.3123	0.0188	TRUE	36	---------------+---------+--------+-	36.1	54.8103	0.01768	0.001717	-0.120573	0.011926	4.983e-24	0.0142862	9.725e-18	73	FALSE	chr11	11	66118217	rs7110944
cg01806972	chr11:66555022:INDEL	-0.166071	0.0114835	2.117e-47	16086	D	I	0.3792	0.03	TRUE	20	?--??--???--?--?----??--?-???--??---	32	27.9334	0.08472	0.0012763	-0.167132	0.0147284	7.624e-30	0.0168828	7.825e-23	73	FALSE	chr11	11	66555022	rs955349854
cg01806972	chr11:66341005:SNP	-0.163027	0.008611	6.178e-80	26479	G	C	0.4964	0.0151	TRUE	34	+++++++?++++++++++++++++?+++++++++++	37.8	53.0322	0.01497	0.0015515	-0.163799	0.0114552	2.219e-46	0.0138382	4.897e-32	73	FALSE	chr11	11	66341005	rs2924807
cg01806972	chr11:66421976:SNP	-0.210444	0.0085589	1.71e-133	26475	A	T	0.4759	0.0316	TRUE	34	-------?----------------?-----------	31	47.838	0.04579	0.0011352	-0.21015	0.0107645	7.053e-85	0.0124073	1.588e-64	73	FALSE	chr11	11	66421976	rs34900764
cg01806972	chr11:66127639:SNP	-0.123065	0.0091257	1.902e-41	27734	T	C	0.3118	0.019	TRUE	36	---------------+---------+--------+-	36.7	55.2701	0.01597	0.0017579	-0.121395	0.0119819	4.006e-24	0.0144109	1.345e-17	73	FALSE	chr11	11	66127639	rs73489638
cg01806972	chr11:66338118:SNP	0.214239	0.0085025	4.31e-140	27228	A	G	0.4519	0.0298	TRUE	35	++++++++++++++++++++++++?+++++++++++	37.6	54.4782	0.01438	0.0015439	0.216713	0.011277	2.654e-82	0.0136236	1.01e-55	73	FALSE	chr11	11	66338118	rs560556
cg01806972	chr11:66321927:INDEL	-0.186632	0.02043	6.528e-20	5261	I	D	0.3525	0.04	TRUE	9	?++???????++?+???+???????+????????++	0	5.60666	0.6912	0	-0.186632	0.02043	6.528e-20	0.02043	6.528e-20	73	FALSE	chr11	11	66321927	rs1359031072
cg01806972	chr11:66767000:SNP	0.108305	0.0087728	5.147e-35	26468	C	T	0.4284	0.0286	TRUE	34	--------------------------??--------	0	27.2518	0.7486	0	0.108305	0.0087728	5.147e-35	0.0087728	5.147e-35	73	FALSE	chr11	11	66767000	rs12799159
cg01806972	chr11:66608991:SNP	-0.177003	0.0087316	2.29e-91	26881	C	T	0.4006	0.0271	TRUE	35	++++++?+++++++++++++++++++++++++++++	6.6	36.4013	0.3575	0.0001909	-0.177373	0.0091568	1.363e-83	0.0093483	5.954e-80	73	FALSE	chr11	11	66608991	rs594313
cg01806972	chr11:66336184:SNP	-0.229749	0.016238	1.898e-45	26264	G	C	0.094	0.0493	TRUE	34	++++++?++++++++-++++++++++?+++++++++	0	29.3515	0.6495	0	-0.229749	0.016238	1.898e-45	0.016238	1.898e-45	73	FALSE	chr11	11	66336184	rs17147749
cg01806972	chr11:66331458:SNP	0.213994	0.0084971	5.92e-140	27257	A	G	0.4517	0.0295	TRUE	35	++++++++++++++++++++++++?+++++++++++	37.6	54.5227	0.01423	0.0015453	0.21665	0.011275	2.762e-82	0.0136259	1.4e-55	73	FALSE	chr11	11	66331458	rs572846
cg01806972	chr11:66709253:SNP	-0.153081	0.008645	3.679e-70	26448	G	A	0.4638	0.0371	TRUE	34	+++++++?++++++++++++++++?+++++++++++	17.9	40.2032	0.1814	0.0005621	-0.153735	0.0098351	4.459e-55	0.0105321	7.299e-48	73	FALSE	chr11	11	66709253	rs67156018
cg01806972	chr11:66597056:INDEL	-0.136723	0.0123324	1.459e-28	16769	I	D	0.271	0.0156	TRUE	21	?++??++???++?++?++++??++?-?+?++??+++	42.6	34.8665	0.02083	0.0024345	-0.134637	0.0172772	6.554e-15	0.0214994	2.026e-10	73	FALSE	chr11	11	66597056	rs11605506
cg01806972	chr11:66709727:SNP	-0.153033	0.0088974	2.668e-66	24993	C	T	0.4623	0.0395	TRUE	33	+++++++?+?++++++++++++++?+++++++++++	21.7	40.8584	0.1355	0.0007336	-0.153931	0.0104148	1.972e-49	0.0113604	2.327e-41	73	FALSE	chr11	11	66709727	rs7936290
cg01806972	chr11:66830560:SNP	0.0842554	0.0115265	2.677e-13	16766	T	A	0.3444	0.0343	TRUE	21	?--??--???-+?--?+---??--?-?-?--??---	0	17.1113	0.6457	0	0.0842554	0.0115265	2.677e-13	0.0115265	2.677e-13	73	FALSE	chr11	11	66830560	rs5006008
cg01806972	chr11:66339249:SNP	-0.233805	0.0159985	2.28e-48	27120	C	G	0.0934	0.0487	TRUE	35	---------------+----------?---------	0	29.8224	0.6726	0	-0.233805	0.0159985	2.28e-48	0.0159985	2.28e-48	73	FALSE	chr11	11	66339249	rs142988445
cg01806972	chr11:66583759:SNP	-0.123976	0.0096299	6.3e-38	27749	G	A	0.2675	0.0157	TRUE	36	+++++++++++++++-+++++++++-++++++++++	38.3	56.694	0.0116	0.0020953	-0.12369	0.0128331	5.506e-22	0.0155988	1.899e-15	73	FALSE	chr11	11	66583759	rs7930203
cg01806972	chr11:66342691:SNP	-0.163799	0.0086	7.041e-81	26620	A	G	0.4967	0.0153	TRUE	34	-----------+------------?-?---------	38.3	53.508	0.01343	0.0015841	-0.164586	0.0114919	1.598e-46	0.0139445	7.362e-32	73	FALSE	chr11	11	66342691	rs662094
cg01806972	chr11:66097893:INDEL	-0.1114	0.0118579	5.745e-21	16765	D	I	0.305	0.0157	TRUE	21	?--??--???--?--?----??--?+?-?--??-+-	33.6	30.1145	0.06802	0.0015346	-0.108018	0.0153805	2.171e-12	0.0178548	4.397e-10	73	FALSE	chr11	11	66097893	rs1854715143
cg01806972	chr11:66486143:SNP	-0.135545	0.0092719	2.127e-48	26338	T	C	0.3286	0.0194	TRUE	34	-------?------------------?---------	17.9	40.1736	0.1822	0.0006438	-0.13539	0.0105393	9.04e-38	0.0112874	3.207e-33	73	FALSE	chr11	11	66486143	rs551708
cg01806972	chr11:66553737:SNP	-0.174156	0.0087351	1.928e-88	26943	C	G	0.3991	0.0279	TRUE	35	-------?-------+--------------------	13.2	39.1859	0.2484	0.0004127	-0.174796	0.0096068	5.652e-74	0.0100675	4.795e-67	73	FALSE	chr11	11	66553737	rs7107944
cg01806972	chr11:66179063:SNP	-0.116692	0.0090978	1.168e-37	27739	T	C	0.3166	0.0196	TRUE	36	---------------+---------+--------+-	35.6	54.311	0.01971	0.0016645	-0.114482	0.0118343	3.897e-22	0.0141175	1.388e-16	73	FALSE	chr11	11	66179063	rs12785651
cg01806972	chr11:66319262:SNP	0.208092	0.0092805	2.37e-111	25778	G	A	0.3395	0.0261	TRUE	33	------?-----------------?-?---------	32.6	47.4462	0.03865	0.0013916	0.209078	0.0118307	6.825e-70	0.0137601	1.145e-51	73	FALSE	chr11	11	66319262	rs484358
cg01806972	chr11:66119432:SNP	0.148611	0.010813	5.554e-43	21187	T	C	0.2772	0.0239	TRUE	29	+++++++?+++++++++++?+??+?+??++++++-+	32.3	41.3436	0.04993	0.0016354	0.147805	0.0136493	2.514e-27	0.0159661	1.303e-20	73	FALSE	chr11	11	66119432	rs72938583
cg01806972	chr11:66148111:SNP	-0.12117	0.009384	3.832e-38	26442	A	T	0.3076	0.0203	TRUE	34	-------?-------+--------?+--------+-	41	55.8861	0.00768	0.0021046	-0.118698	0.0128059	1.879e-20	0.0158919	2.448e-14	73	FALSE	chr11	11	66148111	rs7948058
cg01806972	chr11:66099494:SNP	-0.116617	0.0092447	1.759e-36	27249	T	C	0.308	0.0172	TRUE	35	---------------+--------?+--------+-	29.1	47.9422	0.0569	0.0012425	-0.115249	0.0114242	6.237e-24	0.0130357	3.687e-19	73	FALSE	chr11	11	66099494	rs2282531
cg01806972	chr11:66337874:SNP	-0.122288	0.0094709	3.851e-38	26456	A	C	0.3014	0.0219	TRUE	34	-------?-------+--------?-----------	9	36.2664	0.3188	0.0003059	-0.122068	0.0101018	1.285e-33	0.0104083	7.14e-32	73	FALSE	chr11	11	66337874	rs1791679
cg01806972	chr11:66272976:SNP	-0.153853	0.0098891	1.407e-54	27750	A	C	0.2468	0.0463	TRUE	36	------------------------------------	0	30.7732	0.6724	0	-0.153853	0.0098891	1.407e-54	0.0098891	1.407e-54	73	FALSE	chr11	11	66272976	rs10501397
cg01806972	chr11:66682860:SNP	0.13542	0.0087155	1.922e-54	26463	T	C	0.4436	0.0257	TRUE	34	+++++++?++++++++++++++++?+++++++++++	26.3	44.774	0.08291	0.0009338	0.13671	0.010555	2.283e-38	0.011825	2.299e-30	73	FALSE	chr11	11	66682860	rs11227624
cg01806972	chr11:66165506:INDEL	-0.123024	0.0097469	1.601e-36	24273	D	I	0.3127	0.0207	TRUE	32	-------?-?-----+--------?+-----?--+-	40.1	51.714	0.01121	0.0020628	-0.120073	0.0132268	1.106e-19	0.0162597	3.844e-14	73	FALSE	chr11	11	66165506	rs1856445903
cg01806972	chr11:66315661:SNP	-0.167009	0.0085849	2.71e-84	27121	G	C	0.4362	0.0216	TRUE	35	+++++++++++++++-++++++++++?+++++++++	18.6	41.7619	0.1692	0.0005963	-0.16688	0.0098032	5.551e-65	0.0105448	1.7e-56	73	FALSE	chr11	11	66315661	rs544021
cg01806972	chr11:66736131:SNP	-0.0996898	0.0094796	7.275e-26	24379	C	T	0.3468	0.0187	TRUE	32	+++-++-?+?++++++++++++++?-?+++++++++	38.7	50.5911	0.01461	0.0018466	-0.099535	0.0127473	5.796e-15	0.0154705	1.165e-10	73	FALSE	chr11	11	66736131	rs4930401
cg01806972	chr11:66583779:SNP	-0.177449	0.0087321	8.31e-92	26886	G	T	0.4	0.0269	TRUE	35	++++++?+++++++++++++++++++++++++++++	7.5	36.7576	0.3423	0.0002193	-0.177877	0.0092167	5.429e-83	0.0094403	8.002e-79	73	FALSE	chr11	11	66583779	rs543191
cg01806972	chr11:66372390:SNP	-0.211473	0.0083612	3.89e-141	27738	C	T	0.4758	0.0312	TRUE	36	++++++++++++++++++++++++++++++++++++	29.8	49.8253	0.04977	0.0010794	-0.211656	0.0103945	3.62e-92	0.0119028	1.281e-70	73	FALSE	chr11	11	66372390	rs556759
cg01806972	chr11:66680543:SNP	0.136968	0.0085066	2.495e-58	27730	T	C	0.4471	0.0262	TRUE	36	++++++++++++++++++++++++++++++++++++	22.4	45.0973	0.118	0.0007608	0.138049	0.0099901	1.972e-43	0.0109607	7.824e-36	73	FALSE	chr11	11	66680543	rs4930394
cg01806972	chr11:66528694:SNP	-0.123433	0.0096664	2.434e-37	27687	C	T	0.2654	0.016	TRUE	36	+++++++++++++++-+++++++++-++++++++++	37.6	56.0596	0.01339	0.0020495	-0.123515	0.0128062	5.163e-22	0.0154827	1.557e-15	73	FALSE	chr11	11	66528694	rs10791891
cg01806972	chr11:66690454:SNP	0.108612	0.0092087	4.172e-32	25604	T	C	0.3585	0.043	TRUE	33	++++++?+++++++++++++++++++??++++++++	11	35.9746	0.2877	0.000353	0.108323	0.0099913	2.184e-27	0.0103525	9.472e-26	73	FALSE	chr11	11	66690454	rs7110302
cg01806972	chr11:66609289:SNP	-0.162307	0.0089409	1.207e-73	27734	T	C	0.3412	0.0282	TRUE	36	---------------+--------------------	28.4	48.9075	0.05941	0.001158	-0.163386	0.0110026	6.979e-50	0.0124936	1.372e-38	73	FALSE	chr11	11	66609289	rs6591223
cg01806972	chr11:66535323:SNP	-0.124103	0.0096295	5.275e-38	27747	G	A	0.2675	0.0157	TRUE	36	+++++++++++++++-+++++++++-++++++++++	38.4	56.7741	0.01139	0.0021028	-0.12381	0.0128425	5.388e-22	0.0156202	1.941e-15	73	FALSE	chr11	11	66535323	rs714766
cg01806972	chr11:66833327:SNP	0.0860511	0.0088534	2.488e-22	27726	A	G	0.3554	0.0291	TRUE	36	+++++++++++--++--+++++++++++++++++++	0	34.7877	0.4783	0	0.0860511	0.0088534	2.488e-22	0.0088534	2.488e-22	73	FALSE	chr11	11	66833327	rs12287978
cg01806972	chr11:66299515:SNP	0.210251	0.0085707	6.86e-133	27749	A	G	0.3968	0.0221	TRUE	36	+++++++++++++++-++++++++++++++++++++	36.5	55.0994	0.01659	0.0015379	0.212025	0.0112542	3.572e-79	0.0134926	9.551e-55	73	FALSE	chr11	11	66299515	rs8432
cg01806972	chr11:66329732:SNP	0.211923	0.0085432	7.73e-136	27257	A	G	0.4376	0.0362	TRUE	35	+++++++++++++++-++++++++?+++++++++++	39.7	56.4176	0.009201	0.0017065	0.214567	0.0115465	4.414e-77	0.0141761	1.574e-50	73	FALSE	chr11	11	66329732	rs540874
cg01806972	chr11:66354315:INDEL	-0.163779	0.0136498	3.612e-33	13366	D	I	0.2844	0.0153	TRUE	16	?--??-????--?--?+-????-??-???--??---	0	14.3909	0.4961	0	-0.163779	0.0136498	3.612e-33	0.0136498	3.612e-33	73	FALSE	chr11	11	66354315	rs1182594036
cg01806972	chr11:66592966:INDEL	-0.136972	0.0124545	3.916e-28	16740	I	D	0.2629	0.0156	TRUE	21	?++??++???++?++?++++??++?-?+?++??+++	40.7	33.7084	0.02817	0.0022913	-0.135352	0.0171641	3.126e-15	0.020991	6.789e-11	73	FALSE	chr11	11	66592966	rs1327877523
cg01806972	chr11:66163547:SNP	-0.125012	0.0092756	2.121e-41	26921	A	G	0.3111	0.0194	TRUE	35	-------?-------+---------+--------+-	39.1	55.8647	0.01047	0.0019621	-0.123219	0.0124536	4.41e-23	0.0152406	2.352e-16	73	FALSE	chr11	11	66163547	rs10896118
cg01806972	chr11:66093612:SNP	-0.144852	0.0091384	1.384e-56	25077	G	T	0.3819	0.0238	TRUE	32	+++++++++++++++-+++?++++?+??++++++++	26.7	42.2742	0.0853	0.0009866	-0.145523	0.0111242	4.188e-39	0.0124618	3.125e-31	73	FALSE	chr11	11	66093612	rs1892938
cg01806972	chr11:66833265:SNP	0.121112	0.0085414	1.231e-45	27739	A	G	0.4427	0.0345	TRUE	36	++++++++++++++++++++++++++++++++++++	3.8	36.3768	0.4044	0.0001047	0.120997	0.0087809	3.382e-43	0.0088775	2.234e-42	73	FALSE	chr11	11	66833265	rs12803688
cg01806972	chr11:66340116:SNP	-0.110654	0.0102374	3.128e-27	26468	A	G	0.2399	0.0236	TRUE	34	-------?-------++-------?+----------	18.5	40.4763	0.1737	0.0008187	-0.109736	0.0117078	7.057e-21	0.0125567	1.226e-18	73	FALSE	chr11	11	66340116	rs4930384
cg01806972	chr11:66132566:SNP	-0.123003	0.0091216	1.922e-41	27746	T	C	0.3125	0.0191	TRUE	36	---------------+---------+--------+-	35.9	54.6098	0.01847	0.0016992	-0.121214	0.0119006	2.3e-24	0.0142323	5.498e-18	73	FALSE	chr11	11	66132566	rs7126018
cg01806972	chr11:66419395:INDEL	-0.209618	0.0089526	3.08e-121	24276	I	D	0.4762	0.033	TRUE	32	+++++++?+?++++++++++++++?++++++?++++	38.8	50.6591	0.01438	0.0016517	-0.209084	0.0120357	1.343e-67	0.0146301	1.466e-46	73	FALSE	chr11	11	66419395
cg01806972	chr11:66146265:SNP	-0.122836	0.0092472	2.884e-40	27002	C	A	0.3121	0.0192	TRUE	35	+++++++++++++++-+++++++++-+++++?++-+	38.1	54.9328	0.01297	0.0018668	-0.120759	0.0123045	9.779e-23	0.0149405	2.007e-16	73	FALSE	chr11	11	66146265	rs10791874
cg01806972	chr11:66157957:SNP	0.158927	0.009717	3.97e-60	25042	T	C	0.3014	0.0275	TRUE	32	+++++++++++++++++++?++++?+??++++++-+	37.1	49.2766	0.01977	0.0018106	0.158599	0.0129092	1.08e-34	0.0154458	7.873e-25	73	FALSE	chr11	11	66157957	rs68047341
cg01806972	chr11:66100430:SNP	-0.116741	0.009238	1.321e-36	27249	G	A	0.309	0.0173	TRUE	35	+++++++++++++++-++++++++?-++++++++-+	27.6	46.9731	0.06849	0.0011545	-0.115283	0.0112875	1.728e-24	0.0127629	5.861e-20	73	FALSE	chr11	11	66100430	rs1785639
cg01806972	chr11:66236721:INDEL	-0.137826	0.0128828	1.035e-26	16042	I	D	0.2542	0.054	TRUE	20	?++??++???++?++?++++??++?+?+??+??+++	0.2	19.033	0.4547	5.9e-06	-0.137842	0.0129003	1.194e-26	0.0129052	1.264e-26	73	FALSE	chr11	11	66236721	rs1465968146
cg01806972	chr11:66163601:SNP	-0.124411	0.0091224	2.379e-42	27717	G	A	0.3128	0.0191	TRUE	36	+++++++++++++++-+++++++++-++++++++-+	36.7	55.2725	0.01596	0.0017569	-0.122678	0.0119791	1.299e-24	0.0144062	5.823e-18	73	FALSE	chr11	11	66163601	rs12418706
cg01806972	chr11:66159830:SNP	-0.124764	0.0092674	2.594e-41	26941	C	G	0.3116	0.0197	TRUE	35	-------?-------+---------+--------+-	40.1	56.79	0.00843	0.0020415	-0.122852	0.0125505	1.26e-22	0.0154792	7.625e-16	73	FALSE	chr11	11	66159830	rs66810040
cg01806972	chr11:66133336:SNP	-0.123984	0.0091155	3.927e-42	27749	A	G	0.3132	0.0195	TRUE	36	---------------+---------+--------+-	36.8	55.415	0.01547	0.0017666	-0.122149	0.0119857	2.169e-24	0.0144325	8.65e-18	73	FALSE	chr11	11	66133336	rs2279861
cg01806972	chr11:66610645:SNP	-0.126308	0.0100906	5.999e-36	25483	C	G	0.2637	0.0174	TRUE	34	-------?-?-----+---------+----------	40.3	55.2476	0.008945	0.0023667	-0.125242	0.013702	6.221e-20	0.0168934	7.618e-14	73	FALSE	chr11	11	66610645	rs7570
cg01806972	chr11:66699211:SNP	-0.102721	0.0090912	1.328e-29	26430	A	G	0.3491	0.0166	TRUE	34	---+--+?-------++-------?+----------	35.2	50.9553	0.02378	0.0015508	-0.102662	0.0118449	4.429e-18	0.0140378	2.527e-13	73	FALSE	chr11	11	66699211	rs11227632
cg01806972	chr11:66662497:INDEL	-0.168778	0.0191977	1.475e-18	6673	I	D	0.2961	0.0438	TRUE	11	?++???????++?++?++???????+????????++	29.5	14.192	0.1644	0.0017822	-0.171117	0.0242471	1.699e-12	0.0272453	5.838e-10	73	FALSE	chr11	11	66662497	rs1177695840
cg01806972	chr11:66691193:SNP	-0.154772	0.0085697	6.536e-73	26935	G	A	0.4624	0.0376	TRUE	35	+++++++?++++++++++++++++++++++++++++	16.5	40.7313	0.1983	0.0005155	-0.155376	0.0096489	2.431e-58	0.0102663	2.34e-51	73	FALSE	chr11	11	66691193	rs11227630
cg01806972	chr11:66165092:SNP	-0.124463	0.0092755	4.71e-41	26950	C	T	0.3105	0.0197	TRUE	35	+++++++?+++++++-+++++++++-++++++++-+	36.9	53.8898	0.01641	0.0017849	-0.122374	0.012222	1.341e-23	0.0147016	2.54e-17	73	FALSE	chr11	11	66165092	rs11227474
cg01806972	chr11:66343860:SNP	-0.208204	0.0090603	7.41e-117	23663	T	C	0.48	0.0313	TRUE	31	-------?-?--------------?-?----?----	35	46.1866	0.02982	0.0013954	-0.208452	0.0118126	1.08e-69	0.0139488	2.222e-50	73	FALSE	chr11	11	66343860	rs636128
cg01806972	chr11:66358126:SNP	-0.214385	0.0084806	5.39e-141	26886	C	T	0.4796	0.0257	TRUE	35	++++++?+++++++++++++++++++++++++++++	27.7	47.0579	0.0674	0.0009797	-0.214916	0.0103929	5.35e-95	0.0117377	1.581e-74	73	FALSE	chr11	11	66358126	rs486584
cg01806972	chr11:66477864:INDEL	-0.126406	0.0103976	5.255e-34	23667	D	I	0.2706	0.0174	TRUE	31	-------?-?-----++-------?+?----?----	41.8	51.5285	0.008558	0.0024447	-0.123959	0.014379	6.648e-18	0.0178591	1.463e-12	73	FALSE	chr11	11	66477864
cg01806972	chr11:66402333:SNP	-0.210765	0.0084381	1.07e-137	27257	C	T	0.4755	0.0313	TRUE	35	++++++++++++++++++++++++?+++++++++++	30	48.5511	0.05051	0.0010803	-0.210846	0.0105108	1.66e-89	0.0120494	1.655e-68	73	FALSE	chr11	11	66402333	rs580910
cg01806972	chr11:66234023:SNP	0.205272	0.0086329	5.67e-125	27257	A	G	0.4005	0.0204	TRUE	35	+++++++++++++++-++++++++?+++++++++++	39.2	55.922	0.01033	0.0017038	0.206486	0.0116067	8.411e-71	0.0141992	2.277e-47	73	FALSE	chr11	11	66234023	rs7925108
cg01806972	chr11:66305127:SNP	0.108938	0.0093979	4.54e-31	22490	T	C	0.4745	0.0314	TRUE	29	++++++??+?+-+++++++++?++?+??++++++-+	18.6	34.402	0.1879	0.0005959	0.107558	0.010781	1.93e-23	0.0115466	3.926e-21	73	FALSE	chr11	11	66305127	rs11227521
cg01806972	chr11:66148374:SNP	0.121106	0.0107513	1.97e-29	18415	G	A	0.3607	0.0195	TRUE	26	------??-?--------??-??-?-??------+-	31.9	36.7001	0.06163	0.0014258	0.120867	0.0135387	4.355e-19	0.015783	1.678e-14	73	FALSE	chr11	11	66148374	rs34272485
cg01806972	chr11:66685356:SNP	-0.154721	0.0084446	5.543e-75	27740	G	A	0.4629	0.0369	TRUE	36	++++++++++++++++++++++++++++++++++++	15.4	41.387	0.2119	0.0004743	-0.155368	0.0094267	4.967e-61	0.0099857	3.789e-54	73	FALSE	chr11	11	66685356	rs11227628
cg01806972	chr11:66145917:SNP	-0.123238	0.0092533	1.812e-40	26958	T	C	0.3127	0.0192	TRUE	35	-------?-------+---------+--------+-	36.9	53.9055	0.01635	0.0017776	-0.12135	0.0121908	2.417e-23	0.0146707	4.454e-17	73	FALSE	chr11	11	66145917	rs10896115
cg01806972	chr11:66578368:INDEL	-0.16117	0.0095582	8.563e-64	24276	I	D	0.3414	0.0301	TRUE	32	+++++++?+?+++++-++++++++?++++++?++++	35.5	48.0777	0.02587	0.0016356	-0.162782	0.0124972	8.764e-39	0.0148237	1.56e-27	73	FALSE	chr11	11	66578368
cg01806972	chr11:66685778:INDEL	-0.0993592	0.0095967	4.036e-25	23668	I	D	0.349	0.0171	TRUE	31	+++-++-?+?+++++--+++++++?-?++++?++++	37.7	48.1837	0.019	0.00176	-0.0987686	0.0128169	1.297e-14	0.0154135	1.146e-10	73	FALSE	chr11	11	66685778
cg01806972	chr11:66662731:SNP	-0.151031	0.0089335	4.059e-64	27749	A	G	0.3426	0.0283	TRUE	36	---------------+--------------------	18	42.6816	0.1744	0.0006384	-0.152131	0.0101624	1.153e-50	0.0108942	1.055e-43	73	FALSE	chr11	11	66662731	rs7122539
cg01806972	chr11:66642396:SNP	-0.118726	0.0099393	6.893e-33	25585	T	C	0.2745	0.0167	TRUE	33	---+--??-------++-------?+----------	37.7	51.381	0.01634	0.002003	-0.118174	0.0132252	4.051e-19	0.0159592	1.012e-13	73	FALSE	chr11	11	66642396	rs2167457
cg01806972	chr11:66649612:SNP	-0.117424	0.0097857	3.572e-33	26396	G	A	0.2756	0.0165	TRUE	34	+++-++?++++++++--+++++++?-++++++++++	35.8	51.4055	0.02155	0.0018407	-0.116841	0.0127934	6.67e-20	0.0152437	1.327e-14	73	FALSE	chr11	11	66649612	rs7119426
cg01806972	chr11:66281404:INDEL	-0.151621	0.0105606	9.595e-47	24276	I	D	0.2474	0.0447	TRUE	32	+++++++?+?++++++++++++++?++++++?++++	0	28.0968	0.6162	0	-0.151621	0.0105606	9.595e-47	0.0105606	9.595e-47	73	FALSE	chr11	11	66281404
cg01806972	chr11:66105817:SNP	0.151604	0.0109968	3.086e-43	20305	T	C	0.2788	0.0218	TRUE	28	++++++??+++++++++++?+??+?+??++++++-+	26.4	36.6871	0.1011	0.0012303	0.15145	0.0132646	3.413e-30	0.0149422	3.452e-24	73	FALSE	chr11	11	66105817	rs2276106
cg01806972	chr11:66381517:SNP	-0.16001	0.0097755	3.211e-60	27140	T	C	0.2594	0.0189	TRUE	35	----------------+---------?---------	13.8	39.4395	0.2397	0.0005418	-0.158686	0.0107826	5.022e-49	0.0113395	3.251e-45	73	FALSE	chr11	11	66381517	rs12795774
cg01806972	chr11:66437010:SNP	-0.210399	0.008542	5.85e-134	26649	C	T	0.4749	0.0309	TRUE	34	++++++++++++++++++++++++?+?+++++++++	32.5	48.9244	0.03664	0.0012134	-0.210213	0.0108742	2.924e-83	0.0126639	5.518e-62	73	FALSE	chr11	11	66437010	rs12417769
cg01806972	chr11:66469032:SNP	-0.152397	0.0110914	5.836e-43	23041	T	C	0.232	0.0223	TRUE	29	------?-----------?----??+??-----?--	15.6	33.1658	0.2297	0.0006695	-0.150625	0.0124342	8.929e-34	0.0131376	4.12e-31	73	FALSE	chr11	11	66469032	rs532439
cg01806972	chr11:66152832:SNP	-0.124483	0.0091226	2.142e-42	27718	C	T	0.3126	0.0192	TRUE	36	+++++++++++++++-+++++++++-++++++++-+	38	56.42	0.01234	0.0018564	-0.122626	0.012111	4.271e-24	0.0147056	2.56e-17	73	FALSE	chr11	11	66152832	rs7931458
cg01806972	chr11:66115690:SNP	-0.121932	0.0091252	1.006e-40	27723	C	T	0.3122	0.0188	TRUE	36	+++++++++++++++-+++++++++-++++++++-+	35.7	54.4695	0.01904	0.0016884	-0.120048	0.0118898	5.711e-24	0.0142013	9.006e-18	73	FALSE	chr11	11	66115690	rs10896111
cg01806972	chr11:66582210:SNP	-0.123334	0.0096301	1.497e-37	27749	G	A	0.2676	0.0155	TRUE	36	+++++++++++++++-+++++++++-++++++++++	38.8	57.227	0.01027	0.0021469	-0.123045	0.0128978	1.428e-21	0.0157458	4.772e-15	73	FALSE	chr11	11	66582210	rs10750790
cg01806972	chr11:66719481:SNP	-0.152302	0.0086553	2.628e-69	26436	A	G	0.4621	0.0369	TRUE	34	-------?----------------?-----------	19.2	40.8192	0.1645	0.0006116	-0.153064	0.0099352	1.488e-53	0.0107062	6.355e-46	73	FALSE	chr11	11	66719481	rs7107498
cg01806972	chr11:66143247:SNP	-0.123773	0.0096285	8.066e-38	24766	T	A	0.3139	0.021	TRUE	33	+++++++?+?+++++-+++++++++-+++++?++-+	42.9	56.0595	0.005346	0.0023344	-0.120832	0.0133916	1.831e-19	0.0168677	2.17e-13	73	FALSE	chr11	11	66143247	rs4930360
cg01806972	chr11:66230881:INDEL	0.191626	0.011361	7.859e-64	15429	D	I	0.4311	0.0201	TRUE	19	?++??+????++?++?++?+??++?+?+?++??+-+	37.4	28.7572	0.05143	0.0015098	0.191707	0.0152749	3.954e-36	0.0181505	4.684e-26	73	FALSE	chr11	11	66230881	rs140373967
cg01806972	chr11:66675990:SNP	0.137167	0.0085033	1.544e-58	27743	A	C	0.447	0.0261	TRUE	36	++++++++++++++++++++++++++++++++++++	20.4	43.9657	0.1423	0.000675	0.138153	0.00984	8.893e-45	0.0106815	9.596e-38	73	FALSE	chr11	11	66675990	rs6591226
cg01806972	chr11:66095074:INDEL	-0.116174	0.0098784	6.248e-32	23667	I	D	0.3109	0.0182	TRUE	31	+++++++?+?+++++-++++++++?-?++++?++-+	35.6	46.5824	0.02732	0.0016992	-0.113794	0.0129186	1.268e-18	0.0153387	3.622e-14	73	FALSE	chr11	11	66095074	rs1412024679
cg01806972	chr11:66673079:SNP	-0.10738	0.0095736	3.396e-29	27750	C	T	0.2701	0.0146	TRUE	36	+++-++-++++++++--++++++++-++++++++++	37.2	55.7004	0.01451	0.0019757	-0.107934	0.0126353	1.316e-17	0.0152358	1.817e-12	73	FALSE	chr11	11	66673079	rs10160758
cg01806972	chr11:66681982:INDEL	0.12772	0.0109581	2.157e-31	16757	D	I	0.4465	0.0257	TRUE	21	?++??++???++?++?++++??++?+?+?++??+++	22	25.6366	0.1782	0.0007297	0.128989	0.0129535	2.331e-23	0.0140464	9.663e-20	73	FALSE	chr11	11	66681982	rs1340114537
cg01806972	chr11:66162419:SNP	-0.123477	0.0091304	1.133e-41	27727	T	C	0.3118	0.0188	TRUE	36	---------------+---------+--------+-	35.5	54.2311	0.02006	0.0016696	-0.121659	0.0118694	1.186e-24	0.0141472	2.592e-18	73	FALSE	chr11	11	66162419	rs7125752
cg01806972	chr11:66689915:SNP	0.108981	0.0092075	2.537e-32	25601	A	C	0.3585	0.0431	TRUE	33	++++++?+++++++++++++++++++??++++++++	9.7	35.4207	0.31	0.0003037	0.108735	0.0098887	3.997e-28	0.0101917	1.096e-26	73	FALSE	chr11	11	66689915	rs7932004
cg01806972	chr11:66294669:SNP	-0.237622	0.0162477	1.946e-48	26270	T	C	0.0936	0.0497	TRUE	34	------?--------+----------?---------	0	31.226	0.5556	0	-0.237622	0.0162477	1.946e-48	0.0162477	1.946e-48	73	FALSE	chr11	11	66294669	rs74491182
cg01806972	chr11:66250880:SNP	-0.238748	0.0160279	3.513e-50	27124	C	T	0.0934	0.0505	TRUE	35	+++++++++++++++-++++++++++?+++++++++	0	33.7075	0.4819	0	-0.238748	0.0160279	3.513e-50	0.0160279	3.513e-50	73	FALSE	chr11	11	66250880	rs77618368
cg01806972	chr11:66177952:SNP	-0.115344	0.0091035	8.649e-37	27748	T	C	0.3155	0.0192	TRUE	36	---------------+---------+--------+-	32.9	52.1612	0.0311	0.001481	-0.113292	0.0115868	1.404e-22	0.0135672	1.869e-17	73	FALSE	chr11	11	66177952	rs2282530
cg01806972	chr11:66456933:SNP	-0.159586	0.0097837	8.188e-60	27121	C	T	0.2596	0.0205	TRUE	35	++++++++++++++++-+++++++++?+++++++++	10.8	38.1321	0.287	0.0004123	-0.158529	0.0105678	7.208e-51	0.0109728	6.39e-48	73	FALSE	chr11	11	66456933	rs508996
cg01806972	chr11:66383069:SNP	-0.21118	0.0084774	5.64e-137	27015	T	A	0.476	0.0315	TRUE	35	+++++++++++++++++++++++++++++++?++++	32.6	50.4272	0.03457	0.0012314	-0.211351	0.0107932	2.204e-85	0.0125732	2.608e-63	73	FALSE	chr11	11	66383069	rs577335
cg01806972	chr11:66705242:SNP	0.149109	0.0175978	2.388e-17	9949	T	G	0.204	0.0177	TRUE	16	+++?+???+?++?+?+++???????+??+???+?-+	0	11.8243	0.6923	0	0.149109	0.0175978	2.388e-17	0.0175978	2.388e-17	73	FALSE	chr11	11	66705242	rs56295710
cg01806972	chr11:66132217:SNP	-0.12276	0.0095783	1.326e-37	24874	T	A	0.3184	0.0221	TRUE	33	+++++++?+?+++++-+++++++++-?+++++++-+	41.3	54.5038	0.007832	0.0021601	-0.1199	0.01312	6.319e-20	0.0163142	5.283e-14	73	FALSE	chr11	11	66132217	rs12576293
cg01806972	chr11:66202215:SNP	0.20445	0.0086465	1.32e-123	27224	T	C	0.4004	0.0204	TRUE	35	+++++++++++++++-++++++++?+++++++++++	39.1	55.8061	0.01061	0.0017	0.205182	0.0116083	6.483e-70	0.014192	4.746e-47	73	FALSE	chr11	11	66202215	rs3107024
cg01806972	chr11:66760145:SNP	0.109373	0.009266	3.732e-32	23725	A	G	0.4269	0.0294	TRUE	31	+++++++?+?++++++++++++++?+??++++++++	0	27.2499	0.6101	0	0.109373	0.009266	3.732e-32	0.009266	3.732e-32	73	FALSE	chr11	11	66760145	rs4008842
cg01806972	chr11:66230886:INDEL	0.17333	0.0191507	1.419e-19	5342	D	I	0.4645	0.0159	TRUE	7	+???+???+???+??-????????????+???+???	24.3	7.92542	0.2436	0.0008738	0.169609	0.0228114	1.044e-13	0.0252963	7.283e-12	73	FALSE	chr11	11	66230886	rs887291848
cg01806972	chr11:66328852:SNP	-0.233498	0.0160005	3.105e-48	27133	C	G	0.0934	0.0488	TRUE	35	---------------+----------?---------	0	30.7439	0.628	0	-0.233498	0.0160005	3.105e-48	0.0160005	3.105e-48	73	FALSE	chr11	11	66328852	rs2290463
cg01806972	chr11:66401373:SNP	0.18758	0.0086821	1.6e-103	26211	G	T	0.4692	0.0423	TRUE	33	------------------?-----?-?---------	37.1	50.8708	0.01834	0.0014869	0.18691	0.0114733	1.146e-59	0.013802	4.546e-42	73	FALSE	chr11	11	66401373	rs566673
cg01806972	chr11:66687863:SNP	-0.154656	0.0084423	5.823e-75	27749	G	A	0.463	0.0369	TRUE	36	++++++++++++++++++++++++++++++++++++	15.3	41.3371	0.2134	0.0004703	-0.155328	0.0094172	4.043e-61	0.0099709	2.934e-54	73	FALSE	chr11	11	66687863	rs7944999
cg01806972	chr11:66132286:SNP	-0.123901	0.0091154	4.437e-42	27745	T	C	0.3133	0.0196	TRUE	36	---------------+---------+--------+-	37.1	55.638	0.01472	0.0017858	-0.122054	0.0120108	2.929e-24	0.0144904	1.225e-17	73	FALSE	chr11	11	66132286	rs12576299
cg01806972	chr11:66626234:SNP	-0.118526	0.0098015	1.155e-33	26351	C	T	0.2738	0.0158	TRUE	34	+++-++?++++++++-++++++++?-++++++++++	35.5	51.1496	0.02279	0.0018214	-0.117746	0.012786	3.294e-20	0.0151922	6.104e-15	73	FALSE	chr11	11	66626234	rs3741194
cg01806972	chr11:66130548:SNP	-0.123582	0.0091153	7.142e-42	27744	C	T	0.3133	0.0196	TRUE	36	+++++++++++++++-+++++++++-++++++++-+	36.8	55.4133	0.01547	0.0017663	-0.121682	0.0119852	3.224e-24	0.0144317	1.097e-17	73	FALSE	chr11	11	66130548	rs1047029
cg01806972	chr11:66652958:INDEL	-0.134462	0.0126356	1.91e-26	15907	D	I	0.2746	0.0162	TRUE	20	?--??-????--?--?----??--?+?-?--??---	35.8	29.5825	0.05736	0.0018296	-0.133189	0.0167227	1.658e-15	0.0196733	8.216e-12	73	FALSE	chr11	11	66652958	rs1421715539
cg01806972	chr11:66141735:INDEL	-0.123216	0.009733	9.894e-37	24274	I	D	0.3133	0.0204	TRUE	32	+++++++?+?+++++-++++++++?-+++++?++-+	40.7	52.2387	0.009887	0.0021088	-0.120086	0.0132748	1.48e-19	0.0164013	5.796e-14	73	FALSE	chr11	11	66141735	rs1382533736
cg01806972	chr11:66677336:SNP	0.137098	0.0085031	1.748e-58	27735	T	C	0.4474	0.0261	TRUE	36	++++++++++++++++++++++++++++++++++++	20.4	43.9786	0.142	0.000676	0.138083	0.0098423	1.027e-44	0.0106844	1.09e-37	73	FALSE	chr11	11	66677336	rs746019
cg01806972	chr11:66681634:SNP	0.137091	0.008505	1.88e-58	27738	T	C	0.4479	0.0262	TRUE	36	++++++++++++++++++++++++++++++++++++	19.8	43.6327	0.1502	0.0006502	0.138023	0.009798	4.573e-45	0.0106028	3.058e-38	73	FALSE	chr11	11	66681634	rs7935749
cg01806972	chr11:66098322:SNP	-0.114998	0.0092779	2.788e-35	27253	T	G	0.303	0.016	TRUE	35	---------------+--------?+--------+-	27.5	46.919	0.06919	0.0011599	-0.113752	0.0113377	1.091e-23	0.0128032	2.66e-19	73	FALSE	chr11	11	66098322	rs11823140
cg01806972	chr11:66162587:SNP	-0.12486	0.009122	1.203e-42	27725	G	A	0.3127	0.0191	TRUE	36	+++++++++++++++-+++++++++-++++++++-+	36.9	55.4743	0.01526	0.0017743	-0.123071	0.0120023	1.136e-24	0.0144583	5.828e-18	73	FALSE	chr11	11	66162587	rs4630308
cg01806972	chr11:66697280:SNP	-0.154596	0.0085247	1.683e-73	27215	A	G	0.4635	0.0367	TRUE	35	------------------------?-----------	18.6	41.7582	0.1693	0.0005877	-0.155417	0.009737	2.371e-57	0.0104698	2.432e-49	73	FALSE	chr11	11	66697280	rs1901376
cg01806972	chr11:66168813:INDEL	-0.10607	0.0120712	1.536e-18	15427	D	I	0.3354	0.0219	TRUE	19	?--??-????--?--?--?-??--?+?-?--??-+-	44	32.1496	0.02111	0.0022442	-0.10006	0.0172215	6.24e-09	0.0215603	8.668e-07	73	FALSE	chr11	11	66168813	rs1590681683
cg01806972	chr11:66395985:INDEL	-0.209982	0.0089552	1.38e-121	24273	D	I	0.4767	0.0332	TRUE	32	-------?-?--------------?------?----	33.2	46.422	0.03705	0.0012964	-0.209906	0.0114875	1.368e-74	0.0134102	2.914e-55	73	FALSE	chr11	11	66395985
cg01806972	chr11:66568943:SNP	-0.175482	0.0086843	8.55e-91	27192	T	C	0.4003	0.0266	TRUE	35	--------?---------------------------	12.6	38.8908	0.2589	0.0003846	-0.176182	0.0094999	8.838e-77	0.0099335	7.722e-70	73	FALSE	chr11	11	66568943	rs682842
cg01806972	chr11:66130358:SNP	-0.124825	0.0095692	6.833e-39	25271	T	G	0.3123	0.0198	TRUE	33	--------------?+-------?-+---?----+-	37.9	51.4926	0.01592	0.001868	-0.122242	0.0127336	7.996e-22	0.0153982	5.212e-16	73	FALSE	chr11	11	66130358	rs3177514
cg01806972	chr11:66135179:SNP	-0.123995	0.0091159	3.891e-42	27750	C	T	0.3133	0.0196	TRUE	36	+++++++++++++++-+++++++++-++++++++-+	37.2	55.7372	0.01439	0.0017946	-0.122145	0.0120232	3.018e-24	0.014517	1.326e-17	73	FALSE	chr11	11	66135179	rs2279862
cg01806972	chr11:66179736:SNP	-0.116783	0.0090989	1.046e-37	27735	A	C	0.3167	0.0196	TRUE	36	---------------+---------+--------+-	35.5	54.2601	0.01993	0.0016604	-0.114564	0.0118289	3.488e-22	0.0141059	1.242e-16	73	FALSE	chr11	11	66179736	rs12785321
cg01806972	chr11:66111251:SNP	-0.120727	0.0091134	4.683e-40	27737	C	T	0.3133	0.0178	TRUE	36	+++++++++++++++-+++++++++-++++++++-+	35.4	54.1413	0.02045	0.0016557	-0.118844	0.0118379	1.024e-23	0.0140974	1.093e-17	73	FALSE	chr11	11	66111251	rs1892940
cg01806972	chr11:66520608:SNP	-0.164672	0.009529	6.537e-67	24389	T	A	0.3413	0.0297	TRUE	32	+++++++?+?+++++-++++++++?+?+++++++++	32.1	45.6443	0.04364	0.0013937	-0.16637	0.0121053	5.561e-43	0.0140305	8.269e-32	73	FALSE	chr11	11	66520608	rs9633985
cg01806972	chr11:66129488:SNP	-0.123836	0.0091147	4.829e-42	27749	G	C	0.3132	0.0195	TRUE	36	+++++++++++++++-+++++++++-++++++++-+	37.1	55.6141	0.0148	0.0017835	-0.121981	0.0120074	3.028e-24	0.0144831	1.227e-17	73	FALSE	chr11	11	66129488	rs4244813
cg01806972	chr11:66835194:SNP	0.0832129	0.0089901	2.12e-20	26921	C	G	0.3541	0.0296	TRUE	35	++++-++?+++--++--+++++++++++++++++++	0	31.6028	0.5857	0	0.0832129	0.0089901	2.12e-20	0.0089901	2.12e-20	73	FALSE	chr11	11	66835194	rs3923203
cg01806972	chr11:66754609:SNP	0.115077	0.0092806	2.619e-35	23724	C	T	0.4208	0.0315	TRUE	31	-------?-?--------------?-??--------	0	27.4176	0.6013	0	0.115077	0.0092806	2.619e-35	0.0092806	2.619e-35	73	FALSE	chr11	11	66754609	rs11601870
cg01806972	chr11:66149654:SNP	-0.124782	0.0092581	2.103e-41	26951	T	C	0.3119	0.019	TRUE	35	-------?-------+---------+--------+-	37.2	54.1223	0.01558	0.0017988	-0.122754	0.0122236	9.925e-24	0.0147373	2.516e-17	73	FALSE	chr11	11	66149654	rs10896116
cg01806972	chr11:66648083:SNP	-0.115452	0.0102129	1.245e-29	24136	G	A	0.2768	0.017	TRUE	32	+++-++??+?+++++--+++++++?-++++++++++	39.2	50.9521	0.01343	0.0021811	-0.114213	0.0137599	1.037e-16	0.016786	6.074e-12	73	FALSE	chr11	11	66648083	rs7103627
cg01806972	chr11:66132151:SNP	-0.123852	0.0091134	4.587e-42	27749	A	G	0.3134	0.0197	TRUE	36	---------------+---------+--------+-	37.4	55.8952	0.01389	0.0018073	-0.122013	0.0120373	3.818e-24	0.0145542	1.744e-17	73	FALSE	chr11	11	66132151	rs12577196
cg01806972	chr11:66310380:SNP	-0.111734	0.0093079	3.377e-33	26460	T	C	0.3212	0.0224	TRUE	34	-------?-------+--------?+--------+-	12.5	37.7298	0.2618	0.0004279	-0.111541	0.010184	6.454e-28	0.010642	8.697e-26	73	FALSE	chr11	11	66310380	rs610293
cg01806972	chr11:66710500:INDEL	-0.0985995	0.0096106	1.073e-24	23667	D	I	0.3481	0.017	TRUE	31	---+--+?-?-----++-------?+?----?----	39.5	49.5787	0.01371	0.0019007	-0.0979625	0.0130337	5.644e-14	0.0158827	5.367e-10	73	FALSE	chr11	11	66710500
cg01806972	chr11:66258916:SNP	0.208498	0.0085589	4.52e-131	27746	A	G	0.4021	0.0202	TRUE	36	+++++++++++++++-++++++++++++++++++++	34.5	53.3955	0.024	0.0014036	0.209945	0.0110479	1.607e-80	0.0130574	2.143e-57	73	FALSE	chr11	11	66258916	rs1700189
cg01806972	chr11:66621383:SNP	-0.117429	0.0097939	4.01e-33	26396	T	C	0.2751	0.0164	TRUE	34	---+--?--------++-------?+----------	37.5	52.8258	0.01569	0.0019863	-0.116262	0.0129961	3.689e-19	0.015678	6.883e-14	73	FALSE	chr11	11	66621383	rs2077432
cg01806972	chr11:66699622:SNP	-0.102801	0.0090921	1.218e-29	26426	C	G	0.349	0.0166	TRUE	34	---+--+?-------++-------?+----------	35.1	50.8646	0.02425	0.0015433	-0.102808	0.0118343	3.713e-18	0.0140142	2.209e-13	73	FALSE	chr11	11	66699622	rs7108388
cg01806972	chr11:66333991:SNP	-0.230395	0.0162268	9.373e-46	26268	G	A	0.094	0.0493	TRUE	34	++++++?++++++++-++++++++++?+++++++++	0	29.4131	0.6464	0	-0.230395	0.0162268	9.373e-46	0.0162268	9.373e-46	73	FALSE	chr11	11	66333991	rs77760653
cg01806972	chr11:66825628:SNP	0.11979	0.0086316	8.605e-44	27211	G	A	0.4426	0.0348	TRUE	35	---------------+--------?-----------	0.9	34.3216	0.4523	2.5e-05	0.119758	0.0086914	3.414e-43	0.0087133	5.235e-43	73	FALSE	chr11	11	66825628	rs4930407
cg01806972	chr11:66108894:SNP	-0.119272	0.0091168	4.14e-39	27743	C	G	0.3129	0.0172	TRUE	36	---------------+---------+--------+-	33	52.2623	0.03046	0.0014943	-0.117505	0.011621	4.916e-24	0.0136133	1.928e-18	73	FALSE	chr11	11	66108894	rs2236679
cg01806972	chr11:66279546:SNP	-0.152326	0.0094641	2.755e-58	26436	C	T	0.3025	0.0409	TRUE	34	+++++++?++++++++++++++++?+++++++++++	13.8	38.3007	0.2415	0.0004959	-0.153663	0.0104576	7.056e-49	0.0109842	9.94e-44	73	FALSE	chr11	11	66279546	rs11227506
cg01806972	chr11:66342611:SNP	-0.164379	0.0089847	8.999e-75	24379	A	G	0.4929	0.0168	TRUE	32	-------?-?-+------------?-?---------	39.3	51.0747	0.01305	0.0016988	-0.165082	0.0121329	3.677e-42	0.0148029	1.193e-28	73	FALSE	chr11	11	66342611	rs537448
cg01806972	chr11:66150767:SNP	-0.124598	0.0091255	1.914e-42	27721	T	C	0.3126	0.0192	TRUE	36	---------------+---------+--------+-	36.8	55.3851	0.01557	0.0017679	-0.122762	0.0119965	1.408e-24	0.0144404	6.22e-18	73	FALSE	chr11	11	66150767	rs61891449
cg04006266	chr11:66690486:SNP	0.334645	0.013584	0	26633	A	G	0.1238	0.047	TRUE	34	++++++++++++++++-+++++++?+?+++++++++	33.5	49.6093	0.03174	0.0032033	0.336515	0.0174686	1.077e-82	0.020421	2.356e-60	159	FALSE	chr11	11	66690486	rs79351784
cg04006266	chr11:66328741:SNP	0.279862	0.010881	0	27139	C	A	0.1848	0.0164	TRUE	35	-----------+--------------?-------+-	37.9	54.742	0.01354	0.0025644	0.281392	0.0145241	1.275e-83	0.0175191	1.919e-57	159	FALSE	chr11	11	66328741	rs2229456
cg04006266	chr11:67003075:INDEL	0.536243	0.0700009	0	6621	D	I	0.9034	0.2662	TRUE	7	???????????+??+??+????+??+????????++	0	3.67681	0.7203	0	0.536243	0.0700009	1.852e-14	0.0700009	1.852e-14	159	FALSE	chr11	11	67003075	rs536593086
cg04006266	chr11:65592245:SNP	-0.101501	0.0115575	0	27748	A	G	0.1598	0.0145	TRUE	36	-------------------+------+---------	28.1	48.6869	0.06196	0.0019039	-0.104928	0.0141915	1.428e-13	0.0160771	2.73e-10	159	TRUE	chr11	11	65592245	rs56169730
cg04006266	chr11:66299515:SNP	-0.813704	0.0071163	0	27749	A	G	0.3976	0.0214	TRUE	36	------------------------------------	88.4	300.796	5.307e-44	0.0140143	-0.798823	0.0215386	4.39e-301	0.061159	2.173e-40	159	FALSE	chr11	11	66299515	rs8432
cg04006266	chr11:65723008:SNP	-0.256315	0.0281325	0	25864	T	C	0.0252	0.005	TRUE	33	------?---------+--?-----+--------?+	6.5	34.2397	0.3607	0.0018615	-0.258787	0.0296103	2.336e-18	0.0301015	1.666e-17	159	FALSE	chr11	11	65723008	rs182527881
cg04006266	chr11:66339249:SNP	0.33546	0.0159183	0	27120	C	G	0.0935	0.0488	TRUE	35	++++++++++++++++++++++++++?+++++++++	14.6	39.7921	0.2279	0.0015341	0.337318	0.0177528	1.679e-80	0.01863	1.735e-72	159	FALSE	chr11	11	66339249	rs142988445
cg04006266	chr11:66144100:SNP	0.342513	0.0142715	0	25750	T	C	0.1068	0.0149	TRUE	33	++++++?++++++++-++++++++?+?+++++++++	20.2	40.0855	0.1543	0.0017273	0.341412	0.0165867	3.86e-94	0.0178775	8.16e-82	159	FALSE	chr11	11	66144100	rs12364904
cg04006266	chr11:65811208:SNP	0.0529476	0.0087917	0	26477	G	T	0.4409	0.0192	TRUE	34	+-+-+-+?-+-----+--------?-+----+----	61.6	85.9594	1.321e-06	0.0042786	0.054925	0.0149695	0.0002434	0.0229009	0.02078	159	FALSE	chr11	11	65811208	rs4930170
cg04006266	chr11:66802687:SNP	0.308361	0.0205456	0	17746	C	T	0.0729	0.0094	TRUE	26	------??-?--?--------??-?-??-----?--	0	17.6449	0.8571	0	0.308361	0.0205456	6.447e-51	0.0205456	6.447e-51	159	FALSE	chr11	11	66802687	rs145183935
cg04006266	chr11:66226524:SNP	-0.527486	0.0202401	0	21196	A	G	0.0622	0.0111	TRUE	30	------?---------------?-?-??-----?--	5.1	30.5461	0.3871	0.0006659	-0.52877	0.021013	9.96e-140	0.0213192	3.76e-135	159	FALSE	chr11	11	66226524	rs71457724
cg04006266	chr11:66481264:SNP	0.334155	0.0185502	0	25963	C	T	0.0605	0.0087	TRUE	33	---------------+-------?--??--------	11.8	36.2928	0.2753	0.0015433	0.334923	0.0201689	6.315e-62	0.0210387	8.325e-57	159	FALSE	chr11	11	66481264	rs615536
cg04006266	chr11:66690454:SNP	-0.29765	0.0090381	7.49e-238	25604	T	C	0.3588	0.043	TRUE	33	------?-------------------??--------	47	60.3904	0.001757	0.00243	-0.290964	0.01313	8.3e-109	0.0170567	3.409e-68	159	FALSE	chr11	11	66690454	rs7110302
cg04006266	chr11:65564035:SNP	-0.0904475	0.0103622	2.578e-18	27748	A	C	0.2149	0.021	TRUE	36	-----------+-+-+-------+------------	15.3	41.2983	0.2146	0.0007042	-0.0892096	0.0115549	1.159e-14	0.0122269	1.388e-13	159	FALSE	chr11	11	65564035	rs491666
cg04006266	chr11:65822016:SNP	0.0861108	0.0098584	2.441e-18	27746	C	T	0.2498	0.022	TRUE	36	--------------------------++--------	16.8	42.0421	0.1923	0.0007127	0.0866172	0.0111158	6.583e-15	0.0118419	3.549e-13	159	FALSE	chr11	11	65822016	rs33988687
cg04006266	chr11:66101978:SNP	0.37463	0.0101931	1.03e-295	26635	A	G	0.2219	0.0141	TRUE	34	++++++++++++++++++++++++?+?+++++++++	65.5	95.5409	5.368e-08	0.006784	0.372525	0.018194	3.58e-93	0.0295108	6.329e-37	159	FALSE	chr11	11	66101978	rs10896110
cg04006266	chr11:66003583:INDEL	0.150669	0.012474	1.37e-33	23663	I	D	0.1614	0.0153	TRUE	31	-------?-?--------------?-?----?----	8.9	32.9365	0.3253	0.0004803	0.149075	0.0133345	5.13e-29	0.013695	3.747e-28	159	FALSE	chr11	11	66003583	rs1590840937
cg04006266	chr11:66143247:SNP	0.419945	0.0092713	0	24766	T	A	0.3142	0.0209	TRUE	33	-------?-?---------------------?----	67.8	99.2876	8.179e-09	0.0060533	0.414438	0.0171441	4.2e-129	0.0287666	2.876e-48	159	FALSE	chr11	11	66143247	rs4930360
cg04006266	chr11:66389686:SNP	0.329698	0.0186633	7.72e-70	25457	T	C	0.061	0.008	TRUE	32	+++++++++++++++--++++++??+??++++++++	11.1	34.8749	0.2888	0.0014119	0.330004	0.0201883	4.621e-60	0.0209962	1.447e-55	159	FALSE	chr11	11	66389686	rs470300
cg04006266	chr11:66157432:SNP	0.422791	0.0087792	0	27725	C	T	0.3129	0.0191	TRUE	36	------------------------------------	68.9	112.421	4.721e-10	0.0062139	0.418814	0.0164581	7.57e-143	0.0281991	8.149e-51	159	FALSE	chr11	11	66157432	rs4930179
cg04006266	chr11:66148374:SNP	-0.463502	0.0102225	0	18415	G	A	0.3605	0.0194	TRUE	26	++++++??+?++++++++??+??+?+??++++++++	66.2	73.9374	9.851e-07	0.0053908	-0.461476	0.018443	3.55e-138	0.0302331	4.749e-53	159	FALSE	chr11	11	66148374	rs34272485
cg04006266	chr11:66816507:SNP	0.120471	0.0177565	1.164e-11	21804	T	C	0.0969	0.0527	TRUE	28	-+++--?+++++++?+-+?+-++??+??+++++?-+	33.8	40.8097	0.04295	0.0046258	0.112692	0.0233044	1.327e-06	0.0268385	7.165e-06	159	FALSE	chr11	11	66816507	rs3741190
cg04006266	chr11:66714782:SNP	0.416959	0.0083026	0	26438	T	C	0.4634	0.0379	TRUE	34	+++++++?++++++++++++++++?+++++++++++	66.8	99.2809	1.476e-08	0.0047709	0.418024	0.015122	3.34e-168	0.0249786	1.482e-62	159	FALSE	chr11	11	66714782	rs7119682
cg04006266	chr11:65738199:SNP	-0.254233	0.0278951	7.947e-20	25867	C	A	0.0256999999999999	0.0051	TRUE	33	++++++?+++++++++-++?+++++-++++++++?-	0	30.8937	0.5224	0	-0.254233	0.0278951	7.947e-20	0.0278951	7.947e-20	159	FALSE	chr11	11	65738199	rs72928826
cg04006266	chr11:65989758:SNP	0.178113	0.0132216	2.305e-41	26871	T	G	0.1268	0.0238	TRUE	35	++++++?+++++++++-++++-++++++++++++++	3.3	35.1767	0.4122	0.0002145	0.178239	0.0135467	1.542e-39	0.0136792	9.325e-39	159	FALSE	chr11	11	65989758	rs3741370
cg04006266	chr11:66657369:INDEL	0.331083	0.0100635	2.25e-237	24276	I	D	0.2689	0.0159	TRUE	32	-------?-?--------------?------?----	44.2	55.5423	0.004361	0.0026043	0.330539	0.014174	2.77e-120	0.0180307	2.639e-75	159	FALSE	chr11	11	66657369
cg04006266	chr11:66148575:SNP	0.420283	0.009311	0	24759	G	C	0.3107	0.0204	TRUE	33	-------?-?---------------------?----	67.8	99.3606	7.971e-09	0.0061124	0.414956	0.0172256	3.23e-128	0.028911	7.048e-48	159	FALSE	chr11	11	66148575	rs74863039
cg04006266	chr11:66324762:SNP	-0.664436	0.0075752	0	27257	C	T	0.4523	0.0294	TRUE	35	++++++++++++++++++++++++?+++++++++++	81.6	184.762	1.229e-22	0.0090188	-0.660945	0.0183759	2.64e-283	0.0411648	1.317e-58	159	FALSE	chr11	11	66324762	rs677488
cg04006266	chr11:66597056:INDEL	0.374423	0.0120258	8.09e-213	16769	I	D	0.2712	0.0159	TRUE	21	?--??--???--?--?----??--?-?-?--??---	52.7	42.2596	0.002558	0.0034659	0.372971	0.0186105	2.42e-89	0.0254102	3.834e-49	159	FALSE	chr11	11	66597056	rs11605506
cg04006266	chr11:67021929:SNP	-0.341101	0.0439387	8.287e-15	16976	A	G	0.016	0.0029	TRUE	21	-----?----??-??-----?--??????-?+-?-?	9.6	22.1341	0.3333	0.0044527	-0.338249	0.0473914	9.514e-13	0.0486272	2.306e-12	159	FALSE	chr11	11	67021929	rs3892144
cg04006266	chr11:66015097:INDEL	-0.159609	0.0123376	2.79e-38	15899	D	I	0.2901	0.0294	TRUE	20	?--??-????--?+-?----??--?-?-?--??---	0	17.1975	0.5765	0	-0.159609	0.0123376	2.79e-38	0.0123376	2.79e-38	159	FALSE	chr11	11	66015097	rs1380258997
cg04006266	chr11:65895166:SNP	0.160357	0.008695	5.988e-76	26944	A	G	0.4244	0.0185	TRUE	35	+++++++?++++++++-+++++++++++++++++++	46.2	63.1484	0.001739	0.002299	0.162573	0.0124673	7.254e-39	0.0161492	3.091e-23	159	FALSE	chr11	11	65895166	rs564343
cg04006266	chr11:65314137:SNP	-0.294646	0.0231526	4.226e-37	23463	A	G	0.0421	0.0064	TRUE	29	------??-------------?--?-???-------	0	25.8799	0.5796	0	-0.294646	0.0231526	4.226e-37	0.0231526	4.226e-37	159	FALSE	chr11	11	65314137	rs35361085
cg04006266	chr11:66287586:SNP	0.364783	0.0197658	4.729e-76	22204	A	G	0.064	0.0115	TRUE	28	+++?+++?+?++++++++++??++?+??++++++++	35.8	42.0458	0.03257	0.0062204	0.360763	0.0260996	1.863e-43	0.0307803	2.122e-32	159	FALSE	chr11	11	66287586	rs139622960
cg04006266	chr2:167102524:SNP	0.0058807	0.0101673	0.563	26706	A	G	0.1429	0.0149	FALSE	34	-+--++---+++--++++?-++-+?++---+-++-+	7.4	35.6336	0.3455	0.0002844	0.0061271	0.010727	0.5679	0.0109787	0.5922	159	FALSE	chr2	2	167102524	rs10930213
cg04006266	chr11:66515115:SNP	-0.528155	0.0377496	1.769e-44	14979	C	A	0.026	0.0093	TRUE	18	+++?+??+?+++?+?+?+????+??+??+??++?+-	20.7	21.4366	0.2074	0.0068358	-0.527123	0.0437525	1.992e-33	0.0476013	1.321e-28	159	FALSE	chr11	11	66515115	rs72925003
cg04006266	chr11:66699622:SNP	0.311574	0.0089095	6.25e-268	26426	C	G	0.3491	0.0166	TRUE	34	+++++++?++++++++++++++++?+++++++++++	41.4	56.3304	0.006901	0.0019356	0.311303	0.0122415	1.17e-142	0.0152084	2.82e-93	159	FALSE	chr11	11	66699622	rs7108388
cg04006266	chr11:65805825:INDEL	0.0777344	0.0110494	1.99e-12	16766	D	I	0.4429	0.0198	TRUE	21	?+-??+-???++?++?-+++??++?+?+?++??+++	59	48.8137	0.0003267	0.0037968	0.0771846	0.0184794	2.957e-05	0.026968	0.003946	159	FALSE	chr11	11	65805825	rs202121818
cg04006266	chr11:66328877:SNP	0.433206	0.0089596	0	27257	A	G	0.3011	0.0212	TRUE	35	++++++++++++++++++++++++?+++++++++++	70.4	114.78	1.083e-10	0.0067579	0.426787	0.0172278	1.75e-135	0.0302463	1.581e-46	159	FALSE	chr11	11	66328877	rs607736
cg04006266	chr11:66699211:SNP	0.311823	0.0089086	2.05e-268	26430	A	G	0.3491	0.0167	TRUE	34	+++++++?++++++++++++++++?+++++++++++	41.3	56.2026	0.007117	0.0019245	0.311576	0.0122259	2.9e-143	0.0151722	7.35e-94	159	FALSE	chr11	11	66699211	rs11227632
cg04006266	chr11:66321927:INDEL	0.44837	0.0196288	1.74e-115	5261	I	D	0.3526	0.0403	TRUE	9	?--???????--?-???-???????-????????--	65.9	23.4625	0.002819	0.007036	0.448785	0.0360388	1.349e-35	0.0575676	6.777e-15	159	FALSE	chr11	11	66321927	rs1359031072
cg04006266	chr11:66583759:SNP	0.373511	0.009385	0	27749	G	A	0.2677	0.0159	TRUE	36	------------------------------------	58.9	85.1834	4.543e-06	0.004603	0.374083	0.0153753	9.4e-131	0.0228414	4.182e-60	159	FALSE	chr11	11	66583759	rs7930203
cg04006266	chr11:66064991:SNP	-0.477197	0.010849	0	25767	C	G	0.1913	0.0123	TRUE	33	------?-----------------?-?---------	39.2	52.6096	0.0123	0.0025388	-0.476417	0.0146425	3.24e-232	0.0178362	1.1e-157	159	FALSE	chr11	11	66064991	rs479315
cg04006266	chr11:65577619:SNP	-0.267733	0.0244759	7.535e-28	21260	T	C	0.0425	0.008	TRUE	27	+--?--??----?------?-?--?-?------?--	35	40.0222	0.03882	0.0089412	-0.267742	0.0323753	1.34e-16	0.0376762	1.193e-12	159	FALSE	chr11	11	65577619	rs74956044
cg04006266	chr11:65612393:SNP	-0.145111	0.0140656	5.92e-25	26373	T	C	0.107	0.0093	TRUE	34	------?------------+----?-+---------	19.2	40.852	0.1636	0.0016217	-0.149045	0.0161539	2.794e-20	0.0174124	7.829e-17	159	FALSE	chr11	11	65612393	rs60576917
cg04006266	chr11:66080402:SNP	0.310758	0.017539	3.037e-70	24211	T	C	0.076	0.0165	TRUE	31	++++++?++++++++-+++?++++?+??++++++++	0	29.503	0.4913	0	0.310758	0.017539	3.037e-70	0.017539	3.037e-70	159	FALSE	chr11	11	66080402	rs114393260
cg04006266	chr11:66240191:SNP	0.420512	0.0095488	0	27743	A	G	0.2502	0.046	TRUE	36	++++++++++++++++++++++++++++++++++++	35.1	53.8924	0.02158	0.0017942	0.420323	0.012395	4.63e-252	0.0147031	6.66e-180	159	FALSE	chr11	11	66240191	rs3892818
cg04006266	chr11:67021930:SNP	-0.337805	0.0439809	1.582e-14	16976	A	C	0.0159	0.0029	TRUE	21	-----?----??-??-----?--??????-?+-?-?	8	21.7379	0.3549	0.0036329	-0.335376	0.0468375	8.044e-13	0.0478026	1.587e-12	159	FALSE	chr11	11	67021930	rs3892143
cg04006266	chr11:66387210:SNP	0.338607	0.0216122	2.527e-55	15823	A	T	0.0733	0.0087	TRUE	19	?++??++???++?++?++?+??+??+?+?++??+++	2.6	18.4715	0.425	0.0002398	0.337971	0.0220525	5.149e-53	0.0221784	1.26e-52	159	FALSE	chr11	11	66387210	rs374336308
cg04006266	chr11:66155389:SNP	0.422832	0.0087879	0	27727	T	C	0.3121	0.0187	TRUE	36	++++++++++++++++++++++++++++++++++++	68.8	112.06	5.37e-10	0.0061973	0.418849	0.0164503	5.27e-143	0.0281364	4.819e-51	159	FALSE	chr11	11	66155389	rs6591213
cg04006266	chr11:66439977:SNP	0.305993	0.0366372	6.713e-17	8110	T	G	0.0536	0.0122	TRUE	10	?++???????++?+???+????+??+????????++	0	5.77948	0.7618	0	0.305993	0.0366372	6.713e-17	0.0366372	6.713e-17	159	FALSE	chr11	11	66439977	rs112218567
cg04006266	chr11:65700708:SNP	-0.332205	0.0266951	1.5e-35	24102	C	G	0.0295	0.0056	TRUE	32	----+-?-------?-+-+?------?--------+	25.6	41.6837	0.09528	0.0080384	-0.32075	0.0326431	8.705e-23	0.0358953	2.145e-20	159	FALSE	chr11	11	65700708	rs76874675
cg04006266	chr2:167046309:SNP	0.0066265	0.0101785	0.515	27614	A	G	0.1367	0.0132	FALSE	36	-+--++--++++--+-+++-++-+-++---+-++++	3.9	36.4385	0.4016	0.0001553	0.0067394	0.0104768	0.5201	0.0105968	0.5318	159	FALSE	chr2	2	167046309	rs9917323
cg04006266	chr11:66704326:SNP	0.321619	0.0199273	1.344e-58	25105	A	G	0.0801	0.0612	TRUE	32	++++-+?+++++++++-+++++++?+??++++++++	0	30.2523	0.5043	0	0.321619	0.0199273	1.344e-58	0.0199273	1.344e-58	159	FALSE	chr11	11	66704326	rs58566730
cg04006266	chr11:66095074:INDEL	0.408418	0.0095286	0	23667	I	D	0.3111	0.0181	TRUE	31	-------?-?--------------?-?----?----	72.9	110.869	3.317e-11	0.0077103	0.401685	0.0192296	6.75e-97	0.035214	4.209e-31	159	FALSE	chr11	11	66095074	rs1412024679
cg04006266	chr11:66602780:INDEL	0.279485	0.0178818	4.578e-55	23003	D	I	0.0803	0.0306	TRUE	30	+++++++?+?++++++++++++++?+??+++?++++	0	28.6531	0.4832	0	0.279485	0.0178818	4.578e-55	0.0178818	4.578e-55	159	FALSE	chr11	11	66602780	rs977787078
cg04006266	chr11:66094785:SNP	0.321756	0.0292971	4.638e-28	13540	T	C	0.0449	0.0083	TRUE	19	+++?+???++++?+?--++??????+????+++?++	28.4	25.1255	0.1215	0.0065977	0.304914	0.0361229	3.146e-17	0.0408947	3.606e-15	159	FALSE	chr11	11	66094785	rs144718240
cg04006266	chr11:66048491:SNP	0.151294	0.0117334	4.844e-38	26470	A	G	0.1648	0.0145	TRUE	34	++++++++++++++++++++++++++??++++++++	4.1	34.4271	0.3993	0.000205	0.150674	0.0120854	1.125e-35	0.0122408	4.312e-35	159	FALSE	chr11	11	66048491	rs11227448
cg04006266	chr11:66689915:SNP	-0.297464	0.0090356	1.1e-237	25601	A	C	0.3589	0.043	TRUE	33	------?-------------------??--------	47.1	60.527	0.001694	0.0024404	-0.290768	0.0131404	1.71e-108	0.0170906	7.553e-68	159	FALSE	chr11	11	66689915	rs7932004
cg04006266	chr11:66242402:SNP	0.417586	0.0097069	0	26939	G	T	0.2499	0.047	TRUE	35	-------?----------------------------	34.3	51.7187	0.02636	0.0017416	0.416991	0.0125325	9.56e-243	0.0147656	5.92e-176	159	FALSE	chr11	11	66242402	rs4930377
cg04006266	chr11:65593616:INDEL	0.134273	0.01427	4.986e-21	16252	D	I	0.1807	0.0166	TRUE	21	?++??+????++?-+?++++?+++?+?+?++??+-+	41.7	34.288	0.02424	0.0031502	0.140213	0.0200161	2.47e-12	0.0244645	4.054e-08	159	FALSE	chr11	11	65593616
cg04006266	chr11:65785476:SNP	0.0892461	0.0107475	1.008e-16	23526	C	T	0.2457	0.0203	TRUE	31	------??-?--------------?-?+---+----	28.4	41.8803	0.07328	0.0014405	0.0902729	0.0132691	1.023e-11	0.0150037	2.71e-09	159	FALSE	chr11	11	65785476	rs12416952
cg04006266	chr11:67015192:SNP	-0.3461	0.040516	1.316e-17	19753	A	G	0.0164	0.0029	TRUE	25	-----?-------??-----?--?--???-?--?-?	0	21.8206	0.59	0	-0.3461	0.040516	1.316e-17	0.040516	1.316e-17	159	FALSE	chr11	11	67015192	rs11227751
cg04006266	chr11:65759720:SNP	-0.259829	0.027658	5.756e-21	26730	A	G	0.0253	0.0051	TRUE	34	----------------+--?-----+--------?+	0	32.494	0.4922	0	-0.259829	0.027658	5.756e-21	0.027658	5.756e-21	159	FALSE	chr11	11	65759720	rs72930912
cg04006266	chr11:65808467:SNP	0.0529706	0.0085912	7.018e-10	27750	C	T	0.4389	0.0175	TRUE	36	+-+-+----+-----+----------+----+----	56.9	81.2986	1.508e-05	0.0035614	0.0542494	0.0137879	8.335e-05	0.0199557	0.007945	159	FALSE	chr11	11	65808467	rs2576
cg04006266	chr11:66208566:SNP	0.418525	0.0095665	0	27741	G	C	0.2496	0.046	TRUE	36	------------------------------------	34	53.0545	0.0258	0.0017212	0.418236	0.0123172	1.01e-252	0.0145014	3.68e-183	159	FALSE	chr11	11	66208566	rs4930182
cg04006266	chr11:66239490:SNP	0.344718	0.0218844	6.68e-56	22652	T	C	0.0506	0.0097	TRUE	27	+++?+++?+++++++++++++?+??+???++?++++	36.6	40.9795	0.03118	0.0076109	0.338455	0.0291032	2.919e-31	0.0344928	1.621e-23	159	FALSE	chr11	11	66239490	rs190990377
cg04006266	chr11:66275026:SNP	0.419274	0.0095994	0	27749	G	A	0.2472	0.0462	TRUE	36	------------------------------------	39.3	57.6927	0.009222	0.0021782	0.419213	0.0129255	9.4e-231	0.0158233	1.04e-154	159	FALSE	chr11	11	66275026	rs75683511
cg04006266	chr11:66981832:SNP	-0.352326	0.0532991	3.834e-11	12949	T	C	0.0144	0.0021	TRUE	16	?--???-???--????----??--?-???-?-?--?	0	12.3455	0.6527	0	-0.352326	0.0532991	3.834e-11	0.0532991	3.834e-11	159	FALSE	chr11	11	66981832	rs530193916
cg04006266	chr11:67142667:SNP	-0.401782	0.0435873	3.031e-20	17158	C	G	0.0163	0.0031	TRUE	22	?----??------?------?--??-???-??-?-?	0	18.3933	0.624	0	-0.401782	0.0435873	3.031e-20	0.0435873	3.031e-20	159	FALSE	chr11	11	67142667	rs76883240
cg04006266	chr11:66676732:SNP	-0.40853	0.0081776	0	27735	A	G	0.447	0.0263	TRUE	36	------------------------------------	55.6	78.9052	3.104e-05	0.0030565	-0.411421	0.0128909	1.62e-223	0.0184358	8.42e-109	159	FALSE	chr11	11	66676732	rs1077256
cg04006266	chr11:66551002:SNP	0.372989	0.0093847	0	27748	C	G	0.2677	0.0159	TRUE	36	++++++++++++++++++++++++++++++++++++	59.1	85.6339	3.945e-06	0.0046441	0.373403	0.0154159	1.3e-129	0.0229614	2.457e-59	159	FALSE	chr11	11	66551002	rs10896135
cg04006266	chr11:66418063:SNP	0.534317	0.0078836	0	27251	G	A	0.4755	0.0306	TRUE	35	------------------------?-----------	74.5	133.413	1.029e-13	0.0064399	0.534111	0.0163383	2.12e-234	0.0309346	7.581e-67	159	FALSE	chr11	11	66418063	rs577023
cg04006266	chr11:67262286:SNP	-0.100047	0.0099008	5.256e-24	21263	A	T	0.3906	0.0379	TRUE	27	---?---?-?--?--+-----?--?-??---?----	58.2	62.2379	8.328e-05	0.0037642	-0.100011	0.0162999	8.479e-10	0.0237003	2.429e-05	159	FALSE	chr11	11	67262286	rs12789119
cg04006266	chr11:65869190:SNP	0.221379	0.0107725	7.65e-94	27748	A	T	0.1944	0.0232	TRUE	36	++++++++++++++++++++++++++++++++++++	4.6	36.7041	0.3898	0.0002058	0.221596	0.0111335	3.787e-88	0.011297	1.668e-85	159	FALSE	chr11	11	65869190	rs4930340
cg04006266	chr11:66680543:SNP	-0.407384	0.008182	0	27730	T	C	0.4469	0.0264	TRUE	36	------------------------------------	54.9	77.5424	4.655e-05	0.0029648	-0.410259	0.0127863	6.94e-226	0.0181271	7.51e-112	159	FALSE	chr11	11	66680543	rs4930394
cg04006266	chr11:66782883:SNP	0.243851	0.0202465	2.084e-33	23489	G	C	0.0569	0.0094	TRUE	30	------?-------?++----?--?-??------+-	0	25.8922	0.6312	0	0.243851	0.0202465	2.084e-33	0.0202465	2.084e-33	159	FALSE	chr11	11	66782883	rs74636384
cg04006266	chr11:66292887:INDEL	0.414814	0.0102507	0	24276	D	I	0.2492	0.0491	TRUE	32	+++++++?+?++++++++++++++?++++++?++++	34.3	47.2171	0.03123	0.0017867	0.41328	0.0132851	1.85e-212	0.0156132	1.58e-155	159	FALSE	chr11	11	66292887	rs1856446377
cg04006266	chr11:66691193:SNP	0.419485	0.0082234	0	26935	G	A	0.4628	0.0382	TRUE	35	-------?----------------------------	65.9	99.828	2.167e-08	0.0046424	0.420393	0.0147899	1.01e-177	0.0241448	1.306e-67	159	FALSE	chr11	11	66691193	rs11227630
cg04006266	chr11:66832528:SNP	-0.316866	0.0083562	1.6688056988804e-308	27744	A	G	0.4427	0.0346	TRUE	36	------------------------------------	12.2	39.8505	0.2631	0.000353	-0.316534	0.0091257	1.28e-263	0.0095143	3.35e-243	159	FALSE	chr11	11	66832528	rs11227673
cg04006266	chr11:66186882:SNP	0.330861	0.008828	2.05e-307	25103	A	G	0.4046	0.0282	TRUE	32	++++++?+++++++++++++++++?+??++++++++	62.7	83.2123	1.154e-06	0.0042647	0.329499	0.0152433	1.27e-103	0.0236966	2.646e-44	159	FALSE	chr11	11	66186882	rs7947391
cg04006266	chr11:66341451:SNP	0.585152	0.0078645	0	26609	A	G	0.4964	0.0151	TRUE	34	++++++++++++++++++++++++?+?+++++++++	80.6	170.303	2.032e-20	0.0088648	0.582526	0.0186229	8.69e-215	0.0405861	4.014e-47	159	FALSE	chr11	11	66341451	rs494865
cg04006266	chr11:66228713:SNP	0.420085	0.0095517	0	27743	C	T	0.2502	0.0461	TRUE	36	------------------------------------	35	53.8629	0.02172	0.0017925	0.419905	0.0123952	1.48e-251	0.0146994	1.25e-179	159	FALSE	chr11	11	66228713	rs35733139
cg04006266	chr11:66560724:INDEL	0.327405	0.0198871	6.752e-61	22494	D	I	0.0608	0.0088	TRUE	29	+++++++?+?+++++--++++++??+??+++?++++	21.3	35.5891	0.1534	0.0031606	0.327419	0.0232376	4.371e-45	0.0252774	2.275e-38	159	FALSE	chr11	11	66560724	rs1944082553
cg04006266	chr11:66308124:SNP	0.400868	0.0095476	0	27748	A	G	0.2522	0.0444	TRUE	36	++++++++++++++++++++++++++++++++++++	28.6	49.03	0.05804	0.0013326	0.402383	0.0117798	9.88e-256	0.0133748	2.29e-197	159	FALSE	chr11	11	66308124	rs59982644
cg04006266	chr11:66975666:SNP	-0.35151	0.0413221	1.791e-17	20039	A	G	0.0156	0.0029	TRUE	25	-----??------??-----?---?-???-?----?	0	22.0508	0.5762	0	-0.35151	0.0413221	1.791e-17	0.0413221	1.791e-17	159	FALSE	chr11	11	66975666	rs183239055
cg04006266	chr11:65285831:INDEL	0.010801	0.0155193	0.4864	22055	I	D	0.0691000000000001	0.0078	FALSE	29	+++---??+?++++--+--+--+-?+??---?+-++	6.4	29.9284	0.3667	0.0004891	0.0119756	0.0162761	0.4619	0.0165881	0.515	159	FALSE	chr11	11	65285831
cg04006266	chr11:66258053:SNP	0.419714	0.0095893	0	27748	A	G	0.2476	0.0459	TRUE	36	++++++++++++++++++++++++++++++++++++	37.6	56.104	0.01326	0.0020212	0.419589	0.0127165	9.43e-239	0.0153714	3.71e-164	159	FALSE	chr11	11	66258053	rs7950790
cg04006266	chr11:66302683:SNP	-0.506659	0.0397758	3.643e-37	12342	A	T	0.0287	0.0082	TRUE	18	---?-??-?---?-?-+-???????-??-??--?-+	26.4	23.0881	0.1464	0.0104404	-0.506375	0.0483903	1.259e-25	0.0540206	6.661e-21	159	FALSE	chr11	11	66302683	rs72923032
cg04006266	chr11:66234765:SNP	0.418463	0.0095491	0	27738	T	C	0.2501	0.0463	TRUE	36	++++++++++++++++++++++++++++++++++++	35.1	53.9404	0.02136	0.0017989	0.418015	0.0124017	4.66e-249	0.0147167	7.55e-178	159	FALSE	chr11	11	66234765	rs7928882
cg04006266	chr11:66670392:SNP	-0.159481	0.0174881	7.553e-20	25004	C	T	0.0731000000000001	0.0118	TRUE	32	++++-+??+-+++-++--++++++?+?++++-++-+	42.9	54.3137	0.005944	0.0075096	-0.157229	0.0247725	2.197e-10	0.0306401	1.94e-07	159	FALSE	chr11	11	66670392	rs59932755
cg04006266	chr11:66214859:SNP	0.418352	0.0095647	0	27742	A	T	0.2496	0.0461	TRUE	36	++++++++++++++++++++++++++++++++++++	34	53.0559	0.02579	0.0017207	0.418014	0.0123143	1.42e-252	0.014499	4.54e-183	159	FALSE	chr11	11	66214859	rs17580784
cg04006266	chr11:66078844:SNP	0.309758	0.0175464	9.53e-70	24212	G	A	0.076	0.0164	TRUE	31	------?--------+---?----?-??--------	3.2	30.9924	0.4158	0.0003214	0.309457	0.0179848	2.369e-66	0.0181268	1.81e-65	159	FALSE	chr11	11	66078844	rs2186596
cg04006266	chr11:66269965:SNP	0.419407	0.009594	0	27748	G	A	0.2473	0.0463	TRUE	36	------------------------------------	39.7	58.0082	0.008569	0.0022059	0.419219	0.0129531	8.72e-230	0.0159008	2.55e-153	159	FALSE	chr11	11	66269965	rs56144989
cg04006266	chr11:66108894:SNP	0.413359	0.0087865	0	27743	C	G	0.3131	0.0171	TRUE	36	++++++++++++++++++++++++++++++++++++	71.3	121.903	1.522e-11	0.0069873	0.408454	0.0171378	1.5e-125	0.0306028	1.417e-41	159	FALSE	chr11	11	66108894	rs2236679
cg04006266	chr11:65576578:SNP	-0.0993764	0.0117308	2.425e-17	27235	A	G	0.1574	0.0129	TRUE	35	-------------------+----?-+---------	27.8	47.0604	0.06737	0.0018734	-0.102145	0.0143558	1.117e-12	0.016237	9.336e-10	159	FALSE	chr11	11	65576578	rs10896049
cg04006266	chr11:66458980:SNP	0.337696	0.0192948	1.386e-68	26468	A	G	0.0642	0.034	TRUE	34	++++++++++++++++++++++++++??++++++++	5.1	34.779	0.3832	0.0006944	0.338612	0.0200854	9.071e-64	0.020335	6.24e-62	159	FALSE	chr11	11	66458980	rs623022
cg04006266	chr11:66288733:SNP	0.42048	0.009669	0	27239	C	G	0.2481	0.0463	TRUE	35	++++?+++++++++++++++++++++++++++++++	39.4	56.1078	0.009891	0.0021552	0.420725	0.0130265	7.57e-229	0.0159561	4.82e-153	159	FALSE	chr11	11	66288733	rs10896125
cg04006266	chr11:66383069:SNP	0.541659	0.0078987	0	27015	T	A	0.4763	0.0308	TRUE	35	-------------------------------?----	76.1	142.142	3.543e-15	0.0070335	0.542771	0.016884	9.72e-227	0.0330217	1.817e-60	159	FALSE	chr11	11	66383069	rs577335
cg04006266	chr11:66629029:SNP	0.344522	0.0095888	1.05e-282	26367	G	C	0.2751	0.0164	TRUE	34	------?-----------------?-----------	53.7	71.2895	0.0001242	0.0036767	0.34497	0.0148368	1.39e-119	0.0207146	4.098e-62	159	FALSE	chr11	11	66629029	rs11227610
cg04006266	chr11:66149559:SNP	-0.591692	0.0099512	0	21170	A	G	0.2834	0.0205	TRUE	29	-------?-----------?-??-?-??--------	68.5	88.7518	3.103e-08	0.0063051	-0.585041	0.0185688	7.03e-218	0.0315424	1.647e-78	159	FALSE	chr11	11	66149559	rs35936931
cg04006266	chr11:66314603:SNP	-0.401322	0.0437753	4.829e-20	7195	A	C	0.0383	0.0079	TRUE	11	-???-??????-?-???-???????-??-??--?--	0	8.52999	0.5772	0	-0.401322	0.0437753	4.829e-20	0.0437753	4.829e-20	159	FALSE	chr11	11	66314603	rs75898802
cg04006266	chr11:66351549:SNP	0.373806	0.0098546	1.6688055848804e-308	25496	C	T	0.2609	0.0222	TRUE	33	------??------------------?---------	56.5	73.5924	4.034e-05	0.0042219	0.375302	0.0157227	6.27e-126	0.0226633	4.06e-61	159	FALSE	chr11	11	66351549	rs4277117
cg04006266	chr11:66040940:SNP	-0.158614	0.0097726	3.077e-59	25784	T	C	0.2839	0.0252	TRUE	33	------?-----------------?-?---------	1.4	32.4671	0.4438	4.67e-05	-0.158508	0.0098786	6.127e-58	0.0099153	1.344e-57	159	FALSE	chr11	11	66040940	rs72936699
cg04006266	chr11:66419554:SNP	0.367295	0.009553	1.6688053938804e-308	27138	C	T	0.2597	0.0196	TRUE	35	--------------------------?---------	59.1	83.172	5.291e-06	0.0046758	0.368737	0.0156817	2.95e-122	0.0233689	1.152e-55	159	FALSE	chr11	11	66419554	rs481296
cg04006266	chr11:66780054:SNP	0.316165	0.0174805	4.05e-73	23966	A	G	0.0738	0.0076	TRUE	31	++++++?+++++++++++++++++?+??+++++?++	11.9	34.0503	0.2788	0.0013007	0.315785	0.0191021	2.18e-61	0.0198405	3.602e-57	159	FALSE	chr11	11	66780054	rs77403559
cg04006266	chr11:65345765:SNP	-0.203585	0.0178641	4.364e-30	24294	T	C	0.0696	0.0074	TRUE	31	------??----------------?-??--------	0	27.5605	0.5937	0	-0.203585	0.0178641	4.364e-30	0.0178641	4.364e-30	159	FALSE	chr11	11	65345765	rs7935877
cg04006266	chr11:65587755:SNP	-0.0986799	0.0115174	1.054e-17	27746	G	T	0.1609	0.0145	TRUE	36	+++++++++++++++++++-++++++-+++++++++	28.2	48.7361	0.06138	0.001897	-0.101874	0.0141394	5.804e-13	0.0160376	7.601e-10	159	FALSE	chr11	11	65587755	rs4930162
cg04006266	chr11:65641496:SNP	0.240828	0.018242	8.561e-40	23406	A	G	0.0682	0.0122	TRUE	30	++++++??+++++++++++?++++?+??++++++++	0	18.504	0.9333	0	0.240828	0.018242	8.561e-40	0.018242	8.561e-40	159	FALSE	chr11	11	65641496	rs112971520
cg04006266	chr11:65870893:INDEL	-0.208586	0.0209844	2.786e-23	7507	D	I	0.8115	0.0194	TRUE	11	-??--???-???-??-????--????-?-???-???	3.3	10.3426	0.411	0.0001712	-0.209146	0.021458	1.904e-22	0.0217032	7.197e-22	159	FALSE	chr11	11	65870893
cg04006266	chr11:67132804:SNP	-0.370459	0.045226	2.584e-16	9324	A	G	0.0383	0.0208	TRUE	13	----??????----???-???????-??????-?--	50.7	24.3564	0.01818	0.0296384	-0.413334	0.0719872	9.369e-09	0.0917953	5.444e-05	159	FALSE	chr11	11	67132804	rs78755659
cg04006266	chr11:65219790:SNP	0.0057296	0.0099294	0.5639	16706	G	A	0.3178	0.0437	FALSE	21	?-+??+-???-+?--?----??+-?+?+?--??+++	0	17.5335	0.6181	0	0.0057296	0.0099294	0.5639	0.0099294	0.5639	159	FALSE	chr11	11	65219790	rs2846862
cg04006266	chr11:66501455:INDEL	0.257323	0.0169974	8.961e-52	7555	D	I	0.338	0.0243	TRUE	12	?++???+???++?++?++???????+????????++	52.7	23.2677	0.0162	0.0040182	0.262864	0.0266412	5.798e-23	0.0359536	8.241e-13	159	FALSE	chr11	11	66501455	rs1221626664
cg04006266	chr11:66230886:INDEL	-0.667206	0.0169691	0	5342	D	I	0.4638	0.0157	TRUE	7	-???-???-???-??-????????????-???-???	80.2	30.339	3.388e-05	0.0086513	-0.653035	0.0399422	4.387e-60	0.0858041	7.49e-15	159	FALSE	chr11	11	66230886	rs887291848
cg04006266	chr11:66520608:SNP	0.409662	0.0092108	0	24389	T	A	0.3415	0.03	TRUE	32	-------?-?--------------?-?---------	63.2	84.2002	8.306e-07	0.0047295	0.412692	0.0159863	5.97e-147	0.0250177	2.889e-60	159	FALSE	chr11	11	66520608	rs9633985
cg04006266	chr11:66337964:SNP	0.397603	0.0097932	0	26377	T	C	0.2517	0.0451	TRUE	34	++++++?+++++++++++++++++?+++++++++++	14.3	38.516	0.2341	0.0005526	0.398184	0.0108627	3.68e-294	0.0114302	4.03e-265	159	FALSE	chr11	11	66337964	rs7939759
cg04006266	chr11:66279476:SNP	0.403804	0.0197103	2.82e-93	6896	A	T	0.2346	0.0223	TRUE	10	+??++???+???+??+????++??????+???+???	49.8	17.9298	0.036	0.0040053	0.40229	0.0291179	2.043e-43	0.039267	8.359e-25	159	FALSE	chr11	11	66279476	rs11227505
cg04006266	chr11:66493825:SNP	0.372863	0.0093849	0	27744	T	C	0.2677	0.0159	TRUE	36	++++++++++++++++++++++++++++++++++++	60	87.6081	2.114e-06	0.0048253	0.373537	0.0155901	7.28e-127	0.0234911	9.824e-57	159	FALSE	chr11	11	66493825	rs10791889
cg04006266	chr11:66027358:SNP	0.154504	0.0117555	1.862e-39	26275	T	C	0.1644	0.0139	TRUE	34	++++++?+++++++++++++++++++?+++++++++	0	31.1908	0.5574	0	0.154504	0.0117555	1.862e-39	0.0117555	1.862e-39	159	FALSE	chr11	11	66027358	rs10791863
cg04006266	chr11:65858770:INDEL	0.221238	0.0118737	1.746e-77	22944	I	D	0.1943	0.0253	TRUE	30	-------?-?--------------?---?--??---	8.9	31.825	0.3276	0.0004187	0.221484	0.0126725	2.123e-68	0.0130303	1.18e-64	159	FALSE	chr11	11	65858770
cg04006266	chr11:66186997:SNP	0.381958	0.0105436	2.34e-287	24323	T	C	0.2298	0.0346	TRUE	31	++++++??++++++++++++++++?+??++++++++	39.4	49.5213	0.0139	0.0022787	0.378821	0.014304	1.5e-154	0.0174045	9.47e-107	159	FALSE	chr11	11	66186997	rs58752760
cg04006266	chr11:66451560:SNP	0.348332	0.0166255	1.81e-97	25961	T	C	0.075	0.0089	TRUE	33	++++++++++++++++++++++++++???+++++++	26.9	43.7698	0.08031	0.0034063	0.34699	0.0202944	1.541e-65	0.0227405	5.823e-53	159	FALSE	chr11	11	66451560	rs77589052
cg04006266	chr11:66274895:SNP	-0.48363	0.034101	1.179e-45	7525	A	G	0.0724	0.0308	TRUE	11	-???-?????--?-???-???????-??-??-??--	8.1	10.8831	0.3667	0.0011968	-0.48459	0.0364316	2.273e-40	0.0371125	8.105e-39	159	FALSE	chr11	11	66274895	rs148783282
cg04006266	chr11:67220865:SNP	-0.0851681	0.0118838	7.682e-13	22856	G	A	0.1881	0.0138	TRUE	30	++++++??-?++++++--+-+++-?+??++++++-+	55.2	64.7018	0.0001551	0.0053213	-0.0909652	0.0189347	1.554e-06	0.026514	0.001317	159	FALSE	chr11	11	67220865	rs7936800
cg04006266	chr11:66951965:SNP	-0.384359	0.0366424	9.656e-26	7570	C	G	0.0543	0.0112	TRUE	11	---?-??????-?-???-???????-??-??-???-	0	5.84709	0.8279	0	-0.384359	0.0366424	9.656e-26	0.0366424	9.656e-26	159	FALSE	chr11	11	66951965	rs12785905
cg04006266	chr11:66560563:INDEL	0.369109	0.0120134	2.66e-207	16767	D	I	0.2728	0.0154	TRUE	21	?++??++???++?++?++++??++?+?+?++??+++	50.8	40.6316	0.004153	0.0032062	0.368871	0.0182258	4.45e-91	0.0244062	1.132e-51	159	FALSE	chr11	11	66560563	rs1944078391
cg04006266	chr11:65587850:SNP	-0.0986799	0.0115174	1.054e-17	27746	C	A	0.1609	0.0145	TRUE	36	+++++++++++++++++++-++++++-+++++++++	28.2	48.7361	0.06138	0.001897	-0.101874	0.0141394	5.804e-13	0.0160376	7.601e-10	159	FALSE	chr11	11	65587850	rs4930325
cg04006266	chr11:65703357:SNP	-0.256548	0.0284495	1.921e-19	24104	A	G	0.0262	0.0049	TRUE	30	------?---------+--?----?+??------?+	12.5	33.1323	0.2724	0.0035296	-0.259574	0.0313286	1.176e-16	0.0325034	2.951e-15	159	FALSE	chr11	11	65703357	rs184466687
cg04006266	chr11:66236431:SNP	0.41888	0.0095631	0	27738	A	G	0.2493	0.0464	TRUE	36	++++++++++++++++++++++++++++++++++++	35.7	54.451	0.01912	0.001853	0.418585	0.012485	1.94e-246	0.0148777	2.09e-174	159	FALSE	chr11	11	66236431	rs57724777
cg04006266	chr11:66179736:SNP	0.430663	0.008738	0	27735	A	C	0.3169	0.0195	TRUE	36	++++++++++++++++++++++++++++++++++++	69.8	115.906	1.352e-10	0.0064319	0.427053	0.0166189	1.27e-145	0.0289368	4.256e-50	159	FALSE	chr11	11	66179736	rs12785321
cg04006266	chr2:167075752:SNP	0.0074111	0.0101698	0.4662	27631	T	G	0.1367	0.0132	FALSE	36	-+--++---+++--+++++-++-+-++---+-++++	4.5	36.6377	0.3927	0.0001765	0.007571	0.010507	0.4712	0.0106456	0.4863	159	FALSE	chr2	2	167075752	rs4578872
cg04006266	chr11:67235351:SNP	-0.0987545	0.0087149	9.145e-30	26636	G	A	0.4283	0.0248	TRUE	34	++++++++-++++++-++++++++?+?+++++++++	46	61.1073	0.002079	0.0022302	-0.101334	0.0124862	4.832e-16	0.0161377	9.388e-10	159	FALSE	chr11	11	67235351	rs3741168
cg04006266	chr11:66088943:INDEL	0.299745	0.0162249	3.323e-76	18368	I	D	0.1383	0.0566	TRUE	23	---?--??-?--?--+--????--?-??---?----	21.4	27.9928	0.1759	0.0017066	0.295673	0.0193998	1.889e-52	0.0206446	9.144e-48	159	FALSE	chr11	11	66088943	rs373131332
cg04006266	chr11:66305111:SNP	0.48362	0.0090541	0	23699	G	C	0.3527	0.0328	TRUE	31	-------?-?--------------?-??--------	74.3	116.622	3.735e-12	0.0074579	0.475682	0.0187439	4.42e-142	0.0351971	5.822e-43	159	FALSE	chr11	11	66305111	rs1189338
cg04006266	chr11:65316382:SNP	-0.0939232	0.0094102	1.846e-23	25983	C	T	0.3205	0.0309	TRUE	33	+++++++++++++-+--+++++++?+??++++++-+	0	27.9101	0.6738	0	-0.0939232	0.0094102	1.846e-23	0.0094102	1.846e-23	159	FALSE	chr11	11	65316382	rs11601767
cg04006266	chr11:66883849:SNP	-0.355324	0.0407395	2.737e-18	19755	C	G	0.0162	0.0029	TRUE	25	-----?-------??-----?--?--???-?--?-?	0	20.8695	0.6464	0	-0.355324	0.0407395	2.737e-18	0.0407395	2.737e-18	159	FALSE	chr11	11	66883849
cg04006266	chr11:66854185:INDEL	-0.254277	0.0364789	3.158e-12	9698	I	D	0.0468	0.011	TRUE	12	?++???????-+?-??++????+??+????+???+-	70.9	37.837	8.335e-05	0.0424104	-0.223408	0.0765158	0.003503	0.125478	0.04272	159	FALSE	chr11	11	66854185
cg04006266	chr11:66275923:SNP	0.419444	0.0095961	0	27748	C	T	0.2472	0.0464	TRUE	36	------------------------------------	39.8	58.1691	0.008253	0.0022223	0.419307	0.0129751	4.14e-229	0.0159485	1.92e-152	159	FALSE	chr11	11	66275923	rs61561111
cg04006266	chr11:66464561:SNP	0.329348	0.0202421	1.6e-59	24608	T	A	0.0538	0.0095	TRUE	31	------?--------++------??-??--------	0	24.0674	0.769	0	0.329348	0.0202421	1.6e-59	0.0202421	1.6e-59	159	FALSE	chr11	11	66464561	rs114901285
cg04006266	chr11:66443461:SNP	0.349855	0.0114659	1.77e-204	26256	A	G	0.1666	0.011	TRUE	34	++++++?+++++++++++++++++++?+++++++++	3.2	34.087	0.4152	0.0001495	0.350305	0.0117441	1.69e-195	0.0118436	8.94e-192	159	FALSE	chr11	11	66443461	rs75863187
cg04006266	chr11:66161214:SNP	0.16534	0.008919	1.022e-76	26459	A	G	0.3852	0.0394	TRUE	34	+++++++++++-++++++++++++++??++++++++	0	31.6212	0.5357	0	0.16534	0.008919	1.022e-76	0.008919	1.022e-76	159	FALSE	chr11	11	66161214	rs61891451
cg04006266	chr11:66227184:SNP	-0.792272	0.0072539	0	27246	G	C	0.4016	0.0211	TRUE	35	++++++++++++++++++++++++?+++++++++++	87.7	276.537	8.605e-40	0.0133079	-0.775398	0.0213959	1.4e-287	0.0589988	4.11e-41	159	FALSE	chr11	11	66227184	rs1791687
cg04006266	chr11:65679835:SNP	-0.178819	0.0134004	1.279e-40	21026	A	G	0.1548	0.019	TRUE	28	------??-?----?----?-?--?-?-------+-	0	24.6113	0.5962	0	-0.178819	0.0134004	1.279e-40	0.0134004	1.279e-40	159	FALSE	chr11	11	65679835	rs601100
cg04006266	chr11:66030687:SNP	0.152498	0.0117263	1.148e-38	25984	G	A	0.1681	0.014	TRUE	33	-------------+----------?-??--------	12.4	36.5386	0.266	0.0006525	0.150722	0.0128214	6.62e-32	0.0133894	4.718e-30	159	FALSE	chr11	11	66030687	rs2155030
cg04006266	chr11:66250496:INDEL	0.416861	0.0101987	0	24275	D	I	0.252	0.0488	TRUE	32	+++++++?+?++++++++++++++?++++++?++++	31.9	45.5407	0.04459	0.0015857	0.415389	0.0129548	1.38e-225	0.0149825	2.28e-170	159	FALSE	chr11	11	66250496	rs1855130382
cg04006266	chr11:65345445:SNP	-0.0882806	0.0099233	5.773e-19	23717	C	G	0.3157	0.0303	TRUE	31	-------?-?---+-++-------?-??------+-	0	25.1818	0.7162	0	-0.0882806	0.0099233	5.773e-19	0.0099233	5.773e-19	159	FALSE	chr11	11	65345445	rs1151517
cg04006266	chr11:67245831:SNP	-0.100687	0.0087255	8.347e-31	26599	G	A	0.4276	0.024	TRUE	34	+++++++++++++++-++++++++?+?+++++++++	44.7	59.7077	0.002981	0.0021243	-0.103089	0.0123516	7.047e-17	0.0157872	1.797e-10	159	FALSE	chr11	11	67245831	rs61889868
cg04006266	chr11:66342611:SNP	0.577306	0.0082393	0	24379	A	G	0.4927	0.0166	TRUE	32	+++++++?+?++++++++++++++?+?+++++++++	79.3	149.837	1.629e-17	0.0084538	0.573108	0.0189398	3.92e-201	0.039824	1.276e-47	159	FALSE	chr11	11	66342611	rs537448
cg04006266	chr11:66371523:SNP	0.283661	0.0227072	8.243e-36	14251	A	T	0.0775	0.0182	TRUE	18	+++?+???+??+?++-++????+??+??+?+?+?++	43.3	29.9964	0.02637	0.0073363	0.276968	0.0324032	1.257e-17	0.0400666	1.444e-12	159	FALSE	chr11	11	66371523	rs1143915
cg04006266	chr11:66448044:SNP	0.361631	0.0097235	9.42e-303	26578	A	G	0.2553	0.0197	TRUE	34	++++++++++++++++++++++++?+?+++++++++	57.1	76.9245	2.3e-05	0.0043327	0.362145	0.0155945	2.69e-119	0.022666	2.639e-57	159	FALSE	chr11	11	66448044	rs539104
cg04006266	chr11:66013664:SNP	0.148911	0.0114378	9.52e-39	27743	C	T	0.1649	0.0141	TRUE	36	------------------------------------	0.1	35.0263	0.467	3.6e-06	0.148898	0.0114441	1.06e-38	0.0114464	1.082e-38	159	FALSE	chr11	11	66013664	rs10791862
cg04006266	chr11:66138329:INDEL	0.367293	0.0189316	7.557e-84	5403	I	D	0.3875	0.0207	TRUE	10	?--???????--?-??--???????-????????--	58.4	21.6419	0.01009	0.0053096	0.368769	0.0319253	7.297e-31	0.0455239	7.137e-16	159	FALSE	chr11	11	66138329	rs1178260878
cg04006266	chr11:66043253:SNP	-0.159842	0.0096419	1.007e-61	26642	C	T	0.2815	0.0246	TRUE	34	++++++++++++++++++++++++?+?+++++++++	8.4	36.0411	0.3282	0.0002955	-0.159257	0.0102558	2.226e-54	0.0105305	4.867e-52	159	FALSE	chr11	11	66043253	rs55931871
cg04006266	chr11:66328852:SNP	0.334862	0.0159209	3.28e-98	27133	C	G	0.0935	0.0489	TRUE	35	++++++++++++++++++++++++++?+++++++++	15.2	40.1071	0.2176	0.0016181	0.336647	0.0178436	2.152e-79	0.0187806	4.121e-71	159	FALSE	chr11	11	66328852	rs2290463
cg04006266	chr11:66105817:SNP	-0.574801	0.0102715	0	20305	T	C	0.2791	0.0215	TRUE	28	------??-----------?-??-?-??--------	61.7	70.4198	9.77e-06	0.0048111	-0.570288	0.0174327	9.97e-235	0.0267896	4e-102	159	FALSE	chr11	11	66105817	rs2276106
cg04006266	chr11:66281404:INDEL	0.415322	0.0102561	0	24276	I	D	0.2475	0.0448	TRUE	32	-------?-?--------------?------?----	35.5	48.0539	0.02601	0.0018807	0.413614	0.013415	9.71e-209	0.0158983	1.97e-150	159	FALSE	chr11	11	66281404
cg04006266	chr11:67193503:INDEL	-0.144704	0.0138537	1.543e-25	10824	I	D	0.3716	0.0337	TRUE	14	?++???????++?-??+++???+??+???++???++	66.4	38.7193	0.0002216	0.0056682	-0.153432	0.0265754	7.766e-09	0.0412619	0.0004533	159	FALSE	chr11	11	67193503	rs1590965679
cg04006266	chr11:66688337:SNP	0.333531	0.0134716	2.53e-135	27117	T	C	0.1238	0.0471	TRUE	35	++++++++++++++++-+++++++++?+++++++++	32.6	50.4513	0.0344	0.0031168	0.335622	0.0172013	8.782e-85	0.01999	1.686e-62	159	FALSE	chr11	11	66688337	rs111233976
cg04006266	chr11:66087658:INDEL	0.292854	0.0178152	1.016e-60	21237	I	D	0.0837	0.0166	TRUE	28	------??-?-----+---?----?-??---?----	10.7	30.2214	0.3043	0.0010861	0.292666	0.0193992	1.986e-51	0.0199408	7.908e-49	159	FALSE	chr11	11	66087658
cg04006266	chr11:67204342:SNP	-0.0968463	0.00885	7.167e-28	25788	G	A	0.4292	0.0253	TRUE	33	++++++?+-++++++-++++++++?+?+++++++++	49.8	63.7734	0.0007027	0.002605	-0.0998132	0.0131904	3.817e-14	0.0176372	3.996e-08	159	FALSE	chr11	11	67204342	rs12787021
cg04006266	chr11:65336483:SNP	-0.091416	0.0094606	4.337e-22	25982	G	T	0.3175	0.0292	TRUE	33	+++++++++++++-+--+++++++?+??++++++++	0	28.3541	0.6517	0	-0.091416	0.0094606	4.337e-22	0.0094606	4.337e-22	159	FALSE	chr11	11	65336483	rs3782091
cg04006266	chr11:65302971:SNP	-0.207023	0.0247524	6.074e-17	21903	A	G	0.0401	0.0067	TRUE	27	+--?--??---??------+-?--?-?+-----?++	55.7	58.703	0.0002499	0.0212325	-0.195728	0.0394227	6.875e-07	0.0558861	0.0002119	159	FALSE	chr11	11	65302971	rs78406413
cg04006266	chr11:65586485:SNP	-0.103276	0.0115874	4.977e-19	27747	A	G	0.1585	0.0149	TRUE	36	-------------------+------+---------	28.5	48.9853	0.05854	0.0019553	-0.107083	0.0142733	6.271e-14	0.0162175	1.913e-10	159	FALSE	chr11	11	65586485	rs58836187
cg04006266	chr11:66662497:INDEL	0.351298	0.0188149	8.485e-78	6673	I	D	0.2966	0.0443	TRUE	11	?--???????--?--?--???????-????????--	58.1	23.8872	0.007905	0.0056588	0.365399	0.0314337	3.097e-31	0.0449436	5.435e-15	159	FALSE	chr11	11	66662497	rs1177695840
cg04006266	chr11:66331169:SNP	0.334139	0.0159157	7.39e-98	27132	T	C	0.0936	0.0488	TRUE	35	++++++++++++++++++++++++++?+++++++++	14.2	39.614	0.2338	0.0014864	0.335778	0.0176983	2.887e-80	0.0185437	1.381e-72	159	FALSE	chr11	11	66331169	rs13897
cg04006266	chr11:66218267:SNP	-0.508618	0.0242344	8.53e-98	14873	C	A	0.0609	0.0142	TRUE	19	+++?+???++++?+?+-+????+??+??+??++?++	62.5	47.9635	0.0001525	0.0191576	-0.509612	0.0427689	9.828e-33	0.0645758	3.372e-15	159	FALSE	chr11	11	66218267	rs72923011
cg04006266	chr11:66990859:INDEL	-0.302066	0.0677111	8.154e-06	6796	D	I	0.3258	0.4463	TRUE	8	??????????--?+???-????-??+????????--	52.9	14.8727	0.03767	0.0469089	-0.239078	0.112663	0.03383	0.143864	0.03576	159	FALSE	chr11	11	66990859	rs200586109
cg04006266	chr11:66535424:SNP	0.333791	0.0192631	2.893e-67	26466	T	A	0.0643	0.034	TRUE	34	--------------------------??--------	0.6	33.1855	0.4582	7.22e-05	0.33389	0.0193495	1.012e-66	0.0193714	1.551e-66	159	FALSE	chr11	11	66535424	rs57206977
cg04006266	chr11:66279474:SNP	0.441449	0.0101696	0	22800	T	A	0.2662	0.0193	TRUE	30	------??-?--------------?-?----?----	64.5	81.7233	6.463e-07	0.0057406	0.437091	0.0180474	1.4e-129	0.0286585	1.544e-53	159	FALSE	chr11	11	66279474	rs4930381
cg04006266	chr11:66197134:INDEL	0.390071	0.0130272	5.48e-197	14331	I	D	0.2523	0.0128	TRUE	18	?--??-????--?--?---???--?-???--??---	47	32.0487	0.01484	0.0028182	0.386433	0.0194492	7.576e-88	0.0245592	8.326e-57	159	FALSE	chr11	11	66197134	rs368022158
cg04006266	chr11:65494623:SNP	0.201206	0.0237891	2.722e-17	21485	T	C	0.0438	0.0067	TRUE	27	+++?++??+-+++-+-+++?+?++?+??+++++?-+	28.1	36.1808	0.08839	0.006107	0.195814	0.029479	3.084e-11	0.0331042	1.217e-09	159	FALSE	chr11	11	65494623	rs11227278
cg04006266	chr11:66337388:INDEL	0.431875	0.0116037	3.4e-303	15867	D	I	0.3203	0.0249	TRUE	20	?++??+????++?++?++++??++?+?+?++??+++	65.7	55.3459	2.057e-05	0.0052961	0.427889	0.0211309	3.59e-91	0.0338009	2.203e-37	159	FALSE	chr11	11	66337388	rs1357419636
cg04006266	chr11:66486130:SNP	-0.524087	0.0376716	5.357e-44	15089	T	C	0.0259	0.0093	TRUE	19	---?-??-?---?-?-+-????-??-??-??--?-+	26.5	24.4837	0.1398	0.0099392	-0.520267	0.0459382	9.826e-30	0.0512411	1.488e-24	159	FALSE	chr11	11	66486130	rs112103337
cg04006266	chr11:66163547:SNP	0.418789	0.008939	0	26921	A	G	0.3114	0.0194	TRUE	35	+++++++?++++++++++++++++++++++++++++	67.1	103.202	6.729e-09	0.0057676	0.414473	0.0163255	3.41e-142	0.0271331	9.576e-54	159	FALSE	chr11	11	66163547	rs10896118
cg04006266	chr11:66460527:SNP	0.334961	0.0192532	8.589e-68	26469	T	C	0.0642	0.0339	TRUE	34	++++++++++++++++++++++++++??++++++++	13.1	37.9903	0.2524	0.0019392	0.336812	0.0213059	2.723e-56	0.0221647	1.342e-51	159	FALSE	chr11	11	66460527	rs639938
cg04006266	chr11:66424044:SNP	-0.417846	0.0467465	3.943e-19	6298	A	G	0.0385	0.0093	TRUE	12	????-???-??-?-?-?-???????-??-??--?--	0	10.7713	0.4626	0	-0.417846	0.0467465	3.943e-19	0.0467465	3.943e-19	159	FALSE	chr11	11	66424044	rs117685950
cg04006266	chr11:66568943:SNP	0.460574	0.0082737	0	27192	T	C	0.4004	0.0269	TRUE	35	++++++++?+++++++++++++++++++++++++++	71	117.101	4.643e-11	0.005928	0.466031	0.0160555	3.08e-185	0.0284959	9.227e-59	159	FALSE	chr11	11	66568943	rs682842
cg04006266	chr11:65942285:SNP	-0.201923	0.0134258	4.022e-51	22615	G	A	0.1473	0.0151	TRUE	30	++++++??+?+++++++++?++++?+?+++++++++	0	22.9772	0.7776	0	-0.201923	0.0134258	4.022e-51	0.0134258	4.022e-51	159	FALSE	chr11	11	65942285	rs56147726
cg04006266	chr11:66578368:INDEL	0.412232	0.009234	0	24276	I	D	0.3417	0.0304	TRUE	32	-------?-?--------------?------?----	58.2	74.1024	2.17e-05	0.0038519	0.415696	0.0150564	8.61e-168	0.022073	7.789e-78	159	FALSE	chr11	11	66578368
cg04006266	chr11:66333643:SNP	0.335388	0.0159228	1.72e-98	27131	A	G	0.0935	0.0489	TRUE	35	++++++++++++++++++++++++++?+++++++++	14.6	39.8235	0.2268	0.0015433	0.337125	0.0177666	2.732e-80	0.01865	2.635e-72	159	FALSE	chr11	11	66333643	rs78871927
cg04006266	chr11:66266367:SNP	0.336433	0.0188278	2.058e-71	26369	A	G	0.0587	0.0105	TRUE	34	++++++?++++++++--+++++++?+++++++++++	0	28.6189	0.6851	0	0.336433	0.0188278	2.058e-71	0.0188278	2.058e-71	159	FALSE	chr11	11	66266367	rs73503368
cg04006266	chr11:66483265:SNP	-0.633382	0.0077916	0	26381	G	A	0.4531	0.0346	TRUE	34	+++++++?++++++++++++++++++?+++++++++	83.1	195.615	5.4e-25	0.0103076	-0.634679	0.0197258	3.94e-227	0.0461862	8.407e-43	159	FALSE	chr11	11	66483265	rs12805133
cg04006266	chr11:66176161:SNP	0.346278	0.0231456	1.324e-50	21385	A	G	0.0481	0.0086	TRUE	26	+++?++??+++++++++++???+??+??++++++++	20.1	31.2974	0.1794	0.0035876	0.342981	0.026987	5.264e-37	0.028976	6.451e-33	159	FALSE	chr11	11	66176161	rs61734160
cg04006266	chr11:66394387:SNP	0.349102	0.0114577	6.76e-204	26273	T	C	0.1667	0.0109	TRUE	34	++++++?+++++++++++++++++++?+++++++++	2.4	33.8225	0.4276	0.000113	0.349434	0.01167	5.45e-197	0.0117433	3.35e-194	159	FALSE	chr11	11	66394387	rs15969
cg04006266	chr11:66790193:INDEL	0.295988	0.0097032	2.3e-204	23003	I	D	0.3353	0.0183	TRUE	30	-------?-?--------------?-??---?----	46	53.6922	0.003509	0.0024488	0.293271	0.0139763	9.31e-98	0.0179651	5.483e-61	159	FALSE	chr11	11	66790193
cg04006266	chr11:66718650:SNP	-0.363317	0.0420493	5.608e-18	9999	T	C	0.0398	0.0206	TRUE	14	-??-????-?----???-??-????-?????--?--	38.4	21.1122	0.07074	0.0164818	-0.375474	0.0586359	1.519e-10	0.0682885	1.036e-07	159	FALSE	chr11	11	66718650	rs149272005
cg04006266	chr11:66602099:SNP	0.463881	0.0083135	0	26886	T	C	0.4004	0.0272	TRUE	35	++++++?+++++++++++++++++++++++++++++	67.7	105.116	3.442e-09	0.0051237	0.468301	0.0153154	2.47e-205	0.0257023	8.144e-73	159	FALSE	chr11	11	66602099	rs627330
cg04006266	chr11:66408071:SNP	0.340539	0.019287	9.089e-70	26473	C	G	0.0643	0.034	TRUE	34	++++++++++++++++++++++++++??++++++++	4.3	34.4864	0.3966	0.0005797	0.341381	0.0199534	1.273e-65	0.0201557	4.867e-64	159	FALSE	chr11	11	66408071	rs573673
cg04006266	chr11:66699061:INDEL	0.430341	0.0106577	0	16050	I	D	0.473	0.0442	TRUE	20	?--??--???--?--?----??--?-?-??-??---	68.9	61.097	2.592e-06	0.0051825	0.431113	0.0204551	1.32e-98	0.0342711	3.64e-36	159	FALSE	chr11	11	66699061	rs1474074482
cg04006266	chr11:66334556:SNP	0.393419	0.00965	0	27245	A	G	0.252	0.0443	TRUE	35	++++++++++++++++++++++++?+++++++++++	24.4	44.945	0.09926	0.0010629	0.393908	0.0115153	1.87e-256	0.0127564	7.44e-209	159	FALSE	chr11	11	66334556	rs2075792
cg04006266	chr2:167096227:SNP	0.0088811	0.0101632	0.3822	27635	T	C	0.1366	0.0132	FALSE	36	-+--++---+++--+++++-++-+-++---+-++++	5.4	36.9939	0.377	0.0002146	0.0090932	0.0105706	0.3897	0.0107422	0.4084	159	FALSE	chr2	2	167096227	rs7571373
cg04006266	chr11:66038309:SNP	-0.159313	0.009646	2.814e-61	26645	A	C	0.2804	0.0241	TRUE	34	------------------------?-?---------	7.7	35.7536	0.3403	0.0002678	-0.158738	0.0102058	1.502e-54	0.0104509	1.804e-52	159	FALSE	chr11	11	66038309	rs2078069
cg04006266	chr11:66100693:SNP	-0.415519	0.0394911	6.851e-26	8071	T	C	0.0419	0.0075	TRUE	13	-???-???-??-?-?-?-???????-??-??--?--	0	9.1759	0.6878	0	-0.415519	0.0394911	6.851e-26	0.0394911	6.851e-26	159	FALSE	chr11	11	66100693	rs75904234
cg04006266	chr11:67133600:SNP	-0.0833049	0.0135988	9.017e-10	18086	A	G	0.1777	0.0141	TRUE	22	-----?????--?--?++?+-?-??-??-----?--	60.7	53.5024	0.0001165	0.0064811	-0.0951917	0.0233976	4.733e-05	0.0346461	0.0162	159	FALSE	chr11	11	67133600	rs72932730
cg04006266	chr11:66833265:SNP	-0.316861	0.0083558	1.6688056863804e-308	27739	A	G	0.4428	0.0345	TRUE	36	------------------------------------	12	39.7782	0.2657	0.0003477	-0.316529	0.0091146	3.03e-264	0.0094966	4.3e-244	159	FALSE	chr11	11	66833265	rs12803688
cg04006266	chr11:66163794:SNP	0.42376	0.0087779	0	27725	T	C	0.3129	0.0191	TRUE	36	++++++++++++++++++++++++++++++++++++	68.7	111.97	5.545e-10	0.0061759	0.419927	0.0164235	3.41e-144	0.0280817	1.876e-51	159	FALSE	chr11	11	66163794	rs12420203
cg04006266	chr11:65579762:SNP	0.0887196	0.0088333	9.785e-24	27254	T	C	0.3731	0.0262	TRUE	35	+++++++++++++-+-++++++++?+++++++++++	33.2	50.9166	0.03122	0.001377	0.0932643	0.0113042	1.579e-16	0.0132283	1.989e-11	159	FALSE	chr11	11	65579762	rs12800497
cg04006266	chr11:66130358:SNP	0.410936	0.0092329	0	25271	T	G	0.3125	0.0198	TRUE	33	++++++++++++++?++++++++?+++++?++++++	68.3	100.97	4.508e-09	0.006153	0.406687	0.0172164	2.29e-123	0.0291328	3.506e-45	159	FALSE	chr11	11	66130358	rs3177514
cg04006266	chr11:66840861:INDEL	-0.0982844	0.0168108	5.02e-09	12357	I	D	0.1838	0.033	TRUE	16	?++??+????-+?-??++++??+??-???++???+-	51.3	30.7973	0.00935	0.0050135	-0.0936969	0.026541	0.0004151	0.0345152	0.004405	159	FALSE	chr11	11	66840861
cg04006266	chr11:65832973:SNP	-0.0872307	0.0087181	1.439e-23	26386	C	T	0.4866	0.022	TRUE	34	++-+++?++++++++--+++++++?++++++-++++	43.5	58.409	0.004139	0.002019	-0.0894899	0.0122311	2.543e-13	0.0154308	1.576e-08	159	FALSE	chr11	11	65832973	rs577013
cg04006266	chr11:66222353:SNP	0.418865	0.0095649	0	27741	A	G	0.2496	0.0462	TRUE	36	++++++++++++++++++++++++++++++++++++	34.6	53.4883	0.02353	0.001762	0.41852	0.0123685	5.51e-251	0.0146175	1.38e-180	159	FALSE	chr11	11	66222353	rs60358007
cg04006266	chr11:66119574:SNP	0.120103	0.0092794	2.575e-38	23989	G	A	0.4023	0.0358	TRUE	30	------??---+---------?--?-??--------	0	25.377	0.6585	0	0.120103	0.0092794	2.575e-38	0.0092794	2.575e-38	159	FALSE	chr11	11	66119574	rs7395667
cg04006266	chr11:66315661:SNP	0.547471	0.0079603	0	27121	G	C	0.4362	0.0218	TRUE	35	--------------------------?---------	77.3	149.628	1.881e-16	0.007634	0.546424	0.0173911	1.09e-216	0.035032	4.713e-55	159	FALSE	chr11	11	66315661	rs544021
cg04006266	chr11:66532970:SNP	0.33128	0.0192122	1.258e-66	26462	A	G	0.0647	0.0341	TRUE	34	++++++++++++++++++++++++++??++++++++	0.8	33.257	0.4547	9.95e-05	0.331403	0.0193314	7.053e-66	0.0193618	1.25e-65	159	FALSE	chr11	11	66532970	rs60395535
cg04006266	chr11:65991562:SNP	-0.154841	0.0095003	1.009e-59	27256	T	C	0.2845	0.0254	TRUE	35	------------------------?-----------	1.3	34.4424	0.4466	4.17e-05	-0.154728	0.0095906	1.487e-58	0.0096239	3.033e-58	159	FALSE	chr11	11	65991562	rs76959689
cg04006266	chr11:66660039:SNP	0.326906	0.01969	6.664e-62	25597	T	C	0.0649	0.0362	TRUE	33	++++++?+++++++++++++++++++??++++++++	0	26.1717	0.756	0	0.326906	0.01969	6.664e-62	0.01969	6.664e-62	159	FALSE	chr11	11	66660039	rs117537219
cg04006266	chr11:65579014:INDEL	-0.278577	0.0298102	9.188e-21	21902	D	I	0.026	0.0058	TRUE	29	----+-??-?++---++--?----?+?----?---+	43.3	49.3889	0.007561	0.0201342	-0.247603	0.042129	4.171e-09	0.0525819	1.171e-07	159	FALSE	chr11	11	65579014	rs1858290127
cg04006266	chr11:66045344:SNP	0.153079	0.0117692	1.12e-38	25963	C	G	0.1678	0.0141	TRUE	33	++++++++++++++++++++++++?+??++++++++	9.4	35.3016	0.3149	0.0004778	0.151681	0.0125766	1.705e-33	0.0129835	4.38e-32	159	FALSE	chr11	11	66045344	rs79770412
cg04006266	chr11:66202361:INDEL	0.414781	0.0102135	0	24276	I	D	0.2516	0.0486	TRUE	32	-------?-?--------------?------?----	31.3	45.1119	0.04872	0.0015435	0.413331	0.0129086	5.77e-225	0.0148628	2.18e-171	159	FALSE	chr11	11	66202361	rs367814049
cg04006266	chr11:67246757:SNP	0.135676	0.0124016	7.406e-28	19432	T	C	0.213	0.0215	TRUE	27	+++++??+-+++?-+?++++++?+?+??+++++?++	49.6	51.6008	0.002015	0.0041426	0.136331	0.0182989	9.319e-14	0.0246128	3.54e-08	159	FALSE	chr11	11	67246757	rs11227805
cg04006266	chr11:66476938:SNP	-0.528223	0.0568045	1.418e-20	10119	A	G	0.0165	0.0028	TRUE	11	---?-??-?????-??--????-????????--???	9.2	11.0116	0.3566	0.0038624	-0.526473	0.0615637	1.213e-17	0.0625506	3.047e-17	159	FALSE	chr11	11	66476938	rs141618515
cg04006266	chr11:65896397:SNP	0.219506	0.0109616	3.33e-89	26948	A	G	0.1936	0.0237	TRUE	35	+++++++?++++++++++++++++++++++++++++	5.8	36.0839	0.3714	0.000261	0.219743	0.0114244	1.904e-82	0.0116334	2.067e-79	159	FALSE	chr11	11	65896397	rs55835736
cg04006266	chr11:66140397:SNP	0.420334	0.0087786	0	27748	G	A	0.3136	0.0196	TRUE	36	------------------------------------	69	112.971	3.879e-10	0.0062572	0.41611	0.0164955	2.1e-140	0.028335	8.774e-50	159	FALSE	chr11	11	66140397	rs7107191
cg04006266	chr11:65222305:SNP	0.0037973	0.0078356	0.6279	26321	G	A	0.3215	0.0357	FALSE	34	--+--+-?++-++--+-----++-?+-+----++++	0	20.2479	0.9599	0	0.0037973	0.0078356	0.6279	0.0078356	0.6279	159	FALSE	chr11	11	65222305	rs2846861
cg04006266	chr11:66183923:SNP	0.329798	0.0187167	1.716e-69	26375	A	G	0.0593	0.0101	TRUE	34	++++++?++++++++-++++++++?+++++++++++	0	23.763	0.8811	0	0.329798	0.0187167	1.716e-69	0.0187167	1.716e-69	159	FALSE	chr11	11	66183923	rs7935572
cg04006266	chr11:65868455:SNP	0.221359	0.0107805	1.09e-93	27747	T	C	0.194	0.0233	TRUE	36	++++++++++++++++++++++++++++++++++++	3.9	36.4262	0.4022	0.0001725	0.221541	0.0110847	7.261e-89	0.0112198	1.208e-86	159	FALSE	chr11	11	65868455	rs56269595
cg04006266	chr11:66274148:SNP	0.419457	0.0095932	0	27750	G	T	0.2473	0.0463	TRUE	36	------------------------------------	39.5	57.8936	0.008801	0.0021945	0.419285	0.0129386	2.28e-230	0.0158682	5.59e-154	159	FALSE	chr11	11	66274148	rs11227502
cg04006266	chr11:66290065:SNP	0.412046	0.0099199	0	26334	C	T	0.2437	0.0487	TRUE	34	-------?------------------?---------	38.2	53.3948	0.01378	0.002097	0.411199	0.0132585	3.48e-211	0.0160506	2.42e-145	159	FALSE	chr11	11	66290065	rs12223479
cg04006266	chr11:66107527:SNP	0.414569	0.0087855	0	27748	C	A	0.3129	0.0175	TRUE	36	------------------------------------	71.4	122.509	1.218e-11	0.0070342	0.409816	0.0171759	8e-126	0.0307513	2.014e-41	159	FALSE	chr11	11	66107527	rs1785633
cg04006266	chr11:65922800:SNP	0.164295	0.0128059	1.119e-37	27746	C	A	0.1321	0.0273	TRUE	36	--------+-------+----+--------------	6.9	37.5841	0.3516	0.0004414	0.164763	0.0134561	1.797e-34	0.0137514	6.689e-33	159	FALSE	chr11	11	65922800	rs61890288
cg04006266	chr11:66333991:SNP	0.340636	0.0161403	7.21e-99	26268	G	A	0.0942	0.0494	TRUE	34	------?-------------------?---------	10.5	36.8689	0.2945	0.0010555	0.342107	0.0174808	2.761e-85	0.0180327	1.379e-79	159	FALSE	chr11	11	66333991	rs77760653
cg04006266	chr11:66100430:SNP	0.411303	0.0089079	0	27249	G	A	0.3092	0.0173	TRUE	35	------------------------?-----------	73.2	126.707	1.31e-12	0.0076706	0.405235	0.0179676	1.24e-112	0.0331967	2.964e-35	159	FALSE	chr11	11	66100430	rs1785639
cg04006266	chr11:65798474:SNP	-0.148959	0.0164563	1.406e-19	15016	C	T	0.1361	0.0218	TRUE	19	++-?-???+?++++?--+-???+??+????+?+?++	33.6	27.089	0.07734	0.0027017	-0.13995	0.0216875	1.096e-10	0.0247658	1.802e-09	159	FALSE	chr11	11	65798474	rs112140901
cg04006266	chr11:66757380:SNP	0.296923	0.0095462	2.14e-212	23723	A	G	0.337	0.0171	TRUE	31	+++++++?+?++++++++++++++?+??++++++++	43.6	53.2375	0.005584	0.0022255	0.294132	0.0134269	2.27e-106	0.0169405	8.855e-69	159	FALSE	chr11	11	66757380	rs10896145
cg04006266	chr11:65336819:SNP	-0.191555	0.0172044	8.565e-29	25966	T	C	0.0702	0.0072	TRUE	33	------------------+-----?-??--------	0	31.3951	0.497	0	-0.191555	0.0172044	8.565e-29	0.0172044	8.565e-29	159	FALSE	chr11	11	65336819	rs3782089
cg04006266	chr11:65218812:SNP	0.0055585	0.0099304	0.5757	16705	T	G	0.3177	0.0438	FALSE	21	?+-??-+???+-?++?++++??-+?-?-?++??---	0	17.9398	0.5914	0	0.0055585	0.0099304	0.5757	0.0099304	0.5757	159	FALSE	chr11	11	65218812	rs78976787
cg04006266	chr11:65593861:SNP	-0.101511	0.0115655	1.678e-18	27740	A	G	0.1596	0.0146	TRUE	36	-------------------+------+---------	27.6	48.3753	0.06571	0.0018632	-0.104847	0.0141508	1.27e-13	0.0159852	2.149e-10	159	FALSE	chr11	11	65593861	rs7112754
cg04006266	chr11:65746802:SNP	-0.261385	0.0276768	3.582e-21	26728	T	G	0.0253	0.0051	TRUE	34	----------------+--?-----+--------?+	0	32.1578	0.5089	0	-0.261385	0.0276768	3.582e-21	0.0276768	3.582e-21	159	FALSE	chr11	11	65746802	rs72928851
cg04006266	chr11:66324360:SNP	-0.659555	0.0077043	0	26458	T	G	0.4529	0.0301	TRUE	34	-------?----------------?-----------	80.9	172.989	6.739e-21	0.0086768	-0.656058	0.018389	9.12e-279	0.0403866	5.936e-60	159	FALSE	chr11	11	66324360	rs531490
cg04006266	chr11:66672854:SNP	-0.159419	0.0174602	6.823e-20	25008	T	G	0.0732	0.0118	TRUE	32	----+-??-+---+--++------?-?----+--+-	42.6	54.0324	0.006375	0.0073948	-0.157205	0.0246651	1.846e-10	0.0304327	1.62e-07	159	FALSE	chr11	11	66672854	rs17147932
cg04006266	chr11:66829315:SNP	-0.306482	0.0088907	2.09e-260	24750	A	G	0.436	0.0373	TRUE	33	-------?-?---------------------?----	31.9	46.9655	0.04271	0.0012389	-0.304813	0.011284	1.04e-160	0.0130486	5.45e-122	159	FALSE	chr11	11	66829315	rs11823548
cg04006266	chr11:66622959:SNP	0.341798	0.0213384	9.572e-58	23813	C	G	0.0551	0.0257	TRUE	30	++++-+?+++++++++-++?+?++?+??++++++++	5	30.5381	0.3875	0.0007366	0.342545	0.022155	6.335e-54	0.0224701	2.981e-52	159	FALSE	chr11	11	66622959	rs142199473
cg04006266	chr2:167082978:SNP	0.0072166	0.0101722	0.478	27630	T	C	0.1365	0.0132	FALSE	36	-+--++---+++--+++++-++-+-++---+-++++	4.5	36.6392	0.3926	0.0001768	0.0073735	0.0105098	0.4829	0.0106486	0.498	159	FALSE	chr2	2	167082978	rs7595255
cg04006266	chr11:66302147:INDEL	0.360852	0.018123	3.25e-88	17297	D	I	0.0982	0.0133	TRUE	23	+++++???+?++++?+++??+++??+??+++?+?++	15.3	25.97	0.253	0.0013965	0.360552	0.0203482	2.986e-70	0.0213934	7.811e-64	159	FALSE	chr11	11	66302147	rs1565292831
cg04006266	chr11:65753833:SNP	-0.259167	0.0270181	8.61e-22	24884	T	C	0.0296	0.009	TRUE	31	------?---------+--?-?---+?-------?+	10.5	33.5069	0.301	0.0026885	-0.261457	0.0291984	3.414e-19	0.0301765	8.82e-18	159	FALSE	chr11	11	65753833	rs148479829
cg04006266	chr11:66161463:SNP	0.360624	0.0107645	4.64e-246	25593	A	G	0.2025	0.0152	TRUE	33	++++++??++++++++++++++++?+++++++++++	44.8	57.9673	0.003303	0.003147	0.360201	0.0152199	7.98e-124	0.0194997	2.316e-76	159	FALSE	chr11	11	66161463	rs10896117
cg04006266	chr11:66715359:SNP	0.313089	0.0090063	8.7e-265	25822	A	G	0.3489	0.0164	TRUE	33	+++++++?++++++++++++++++?+?+++++++++	39.9	53.2375	0.01061	0.0018032	0.313392	0.0122212	5.01e-145	0.0149835	5.88e-97	159	FALSE	chr11	11	66715359	rs7942348
cg04006266	chr11:66414915:SNP	0.366438	0.0095559	1.66880539388043e-308	27138	C	T	0.2592	0.0195	TRUE	35	--------------------------?---------	59.1	83.0649	5.472e-06	0.0046685	0.367784	0.0156762	1.01e-121	0.023346	1.612e-55	159	FALSE	chr11	11	66414915	rs624561
cg04006266	chr11:66772311:SNP	0.29537	0.0093392	1.58e-219	24941	T	G	0.3345	0.0186	TRUE	32	+++++++?++++++++++++++++++??+++?++++	43.6	54.9486	0.005069	0.0021915	0.293997	0.0131343	5.65e-111	0.0165541	3.295e-71	159	FALSE	chr11	11	66772311	rs11227649
cg04006266	chr11:67015187:SNP	-0.346814	0.0405849	1.281e-17	19755	C	T	0.0164	0.0029	TRUE	25	+++++?+++++++??+++++?++?++???+?++?+?	0	22.1278	0.5716	0	-0.346814	0.0405849	1.281e-17	0.0405849	1.281e-17	159	FALSE	chr11	11	67015187	rs11227750
cg04006266	chr11:66892765:SNP	-0.363257	0.0417209	3.124e-18	18894	T	C	0.0162	0.0029	TRUE	24	-----??------??-----?--?--???-?--?-?	0	20.211	0.6292	0	-0.363257	0.0417209	3.124e-18	0.0417209	3.124e-18	159	FALSE	chr11	11	66892765	rs11227695
cg04006266	chr11:66665073:SNP	-0.159549	0.0175037	7.857e-20	24999	C	T	0.0731000000000001	0.0119	TRUE	32	++++-+??+-+++-++--++++++?+?++++-++-+	44.7	56.0509	0.003829	0.0080832	-0.157078	0.0252085	4.63e-10	0.0316483	4.624e-07	159	FALSE	chr11	11	66665073	rs80228806
cg04006266	chr11:66486143:SNP	0.414416	0.0089341	0	26338	T	C	0.3288	0.0196	TRUE	34	+++++++?++++++++++++++++++?+++++++++	68.5	104.771	2.136e-09	0.0059795	0.414738	0.0166869	2.34e-136	0.0283647	2.415e-48	159	FALSE	chr11	11	66486143	rs551708
cg04006266	chr11:66087999:INDEL	0.291964	0.0176446	1.685e-61	21237	I	D	0.0856	0.0174	TRUE	28	------??-?-----+---?----?-??---?----	11	30.3352	0.2993	0.0011022	0.291544	0.019248	7.965e-52	0.0198242	4.281e-49	159	FALSE	chr11	11	66087999
cg04006266	chr11:66562248:SNP	0.460175	0.0081859	0	27747	C	T	0.4014	0.0275	TRUE	36	------------------------------------	70.5	118.701	4.91e-11	0.0058379	0.464949	0.0157533	1.88e-191	0.0277623	1.047e-61	159	FALSE	chr11	11	66562248	rs608248
cg04006266	chr11:65298939:SNP	0.0094028	0.0142975	0.5108	25872	A	G	0.07	0.0079	FALSE	33	---++++-----+-++-++-++-+?-??++++-+--	4.2	33.3867	0.3997	0.0002962	0.0102643	0.0147287	0.4859	0.0149171	0.5285	159	FALSE	chr11	11	65298939	rs11600543
cg04006266	chr2:167095557:SNP	0.0086788	0.0101637	0.3932	27635	C	T	0.1366	0.0132	FALSE	36	+-++--+++---++-----+--+-+--+++-+----	5.9	37.1845	0.3687	0.0002352	0.0089059	0.0106083	0.4012	0.0107981	0.4215	159	FALSE	chr2	2	167095557	rs6432888
cg04006266	chr11:66814884:SNP	-0.0801272	0.0139129	8.45e-09	19196	A	G	0.1718	0.0339	TRUE	25	------??+?+---?--+?--?-??+??---+-?-+	51.4	49.3851	0.001694	0.0052484	-0.0785143	0.0214035	0.0002442	0.0286287	0.005129	159	FALSE	chr11	11	66814884	rs10896149
cg04006266	chr11:65223539:INDEL	0.0007749	0.0098297	0.9372	16706	D	I	0.3272	0.0459	FALSE	21	?+-??-+???+-?+-?++++??-+?-?-?++??---	0	19.1563	0.5117	0	0.0007749	0.0098297	0.9372	0.0098297	0.9372	159	FALSE	chr11	11	65223539	rs1267937971
cg04006266	chr11:67271398:SNP	-0.342685	0.0423692	6.062e-16	11915	A	G	0.0343	0.0214	TRUE	14	----??????--?-???-????-??-?????--?--	47.6	24.8004	0.02452	0.0245601	-0.366563	0.0659557	2.733e-08	0.0808288	2.239e-05	159	FALSE	chr11	11	67271398	rs190888437
cg04006266	chr11:66255732:SNP	0.420331	0.0095563	0	27746	T	C	0.2497	0.0461	TRUE	36	++++++++++++++++++++++++++++++++++++	38.1	56.5696	0.01193	0.0020518	0.420351	0.0127315	4.68e-239	0.0154456	4.48e-163	159	FALSE	chr11	11	66255732	rs4930183
cg04006266	chr11:66303854:SNP	0.402363	0.0095412	0	27742	C	T	0.2525	0.0444	TRUE	36	------------------------------------	30.8	50.5839	0.04285	0.0014781	0.403897	0.0119742	2.05e-249	0.0137895	3.58e-187	159	FALSE	chr11	11	66303854	rs7116921
cg04006266	chr11:66073835:INDEL	0.359525	0.0111549	6.65e-228	22759	D	I	0.2181	0.0139	TRUE	30	+++++++?+?+++++++++?++++?+?++++?++++	62.8	78.0453	2.23e-06	0.0064253	0.356774	0.0193453	6.003e-76	0.0300202	4.741e-33	159	FALSE	chr11	11	66073835
cg04006266	chr11:66626234:SNP	0.344752	0.0095899	5.17e-283	26351	C	T	0.2741	0.016	TRUE	34	------?-----------------?-----------	53.1	70.4286	0.0001595	0.0035951	0.345622	0.0147516	2.14e-121	0.0204668	1.153e-63	159	FALSE	chr11	11	66626234	rs3741194
cg04006266	chr11:66950585:SNP	0.140812	0.021743	9.406e-11	13921	G	T	0.077	0.0114	TRUE	16	---?-?????++?-???-????-??-??-?---?--	46	27.7606	0.02312	0.0067373	0.129834	0.0321435	5.364e-05	0.0402398	0.0004665	159	FALSE	chr11	11	66950585	rs72928932
cg04006266	chr11:65785506:SNP	0.089397	0.0107476	8.955e-17	23526	T	C	0.2457	0.0203	TRUE	31	++++++??+?++++++++++++++?+?-+++-++++	27.9	41.6115	0.07724	0.0014079	0.0904166	0.013221	7.983e-12	0.0149074	2.012e-09	159	FALSE	chr11	11	65785506	rs12421022
cg04006266	chr11:65570405:SNP	0.173161	0.0126241	8.07e-43	26396	A	G	0.137	0.0113	TRUE	34	++++++?++++++-++++++++++?+++++++++++	11	37.0869	0.286	0.0006803	0.173671	0.0136715	5.678e-37	0.0141876	2.919e-34	159	FALSE	chr11	11	65570405	rs7116758
cg04006266	chr11:67092494:SNP	-0.372091	0.0405079	4.091e-20	19659	T	C	0.0164	0.0027	TRUE	24	-----??------?------?--??-???-?--?-?	6.3	24.5452	0.3742	0.0027094	-0.37071	0.0425336	2.89e-18	0.0432292	7.474e-18	159	FALSE	chr11	11	67092494	rs11227765
cg04006266	chr11:66033430:SNP	0.152636	0.0117232	9.412e-39	25984	T	C	0.1683	0.0141	TRUE	33	+++++++++++++-++++++++++?+??++++++++	11	35.9395	0.289	0.0005661	0.151017	0.0126827	1.085e-32	0.0131664	4.48e-31	159	FALSE	chr11	11	66033430	rs2276036
cg04006266	chr11:66689240:SNP	0.42276	0.0080954	0	27742	T	G	0.4632	0.0374	TRUE	36	++++++++++++++++++++++++++++++++++++	67.7	108.243	2.072e-09	0.0049981	0.424271	0.0149129	4.87e-178	0.0250363	5.718e-64	159	FALSE	chr11	11	66689240	rs10791896
cg04006266	chr11:66794745:SNP	-0.131752	0.0149476	1.205e-18	24044	A	G	0.1074	0.0168	TRUE	31	----+++?-?---+-------?--?-?----+----	49.1	58.9247	0.00124	0.0068151	-0.128421	0.0223701	9.426e-09	0.0293595	7.204e-06	159	FALSE	chr11	11	66794745	rs61891269
cg04006266	chr11:66458676:SNP	0.345323	0.0117365	2.78e-190	25112	C	T	0.1666	0.0105	TRUE	32	------?-----------------?-??--------	2.4	31.761	0.4284	0.00011	0.345631	0.0119529	7.49e-184	0.0120246	2.27e-181	159	FALSE	chr11	11	66458676	rs76228630
cg04006266	chr11:66608991:SNP	0.463079	0.0083148	0	26881	C	T	0.4008	0.0274	TRUE	35	------?-----------------------------	67.4	104.331	4.535e-09	0.0050687	0.467404	0.0152618	5.56e-206	0.0255142	1.289e-73	159	FALSE	chr11	11	66608991	rs594313
cg04006266	chr11:66665041:SNP	-0.156806	0.0174574	2.654e-19	24999	C	A	0.0732	0.0119	TRUE	32	++++-+??+-+++-++--++++++?+?++++-++-+	43	54.4125	0.005799	0.0075177	-0.155778	0.0247609	3.149e-10	0.030642	3.099e-07	159	FALSE	chr11	11	66665041	rs77920745
cg04006266	chr11:65981279:SNP	0.149765	0.0116028	4.074e-38	26991	T	C	0.1648	0.014	TRUE	35	+++++++++++++++++++++++++++++++?++++	4.2	35.4791	0.3984	0.0002077	0.149178	0.0119592	1.037e-35	0.0121076	3.819e-35	159	FALSE	chr11	11	65981279	rs10791860
cg04006266	chr11:65810209:SNP	0.122881	0.0128953	1.586e-21	26426	C	T	0.1322	0.016	TRUE	34	----+-+?-----+-+--------?-----------	35.2	50.9512	0.0238	0.0031181	0.117719	0.0167828	2.312e-12	0.01991	6.751e-10	159	FALSE	chr11	11	65810209	rs61895584
cg04006266	chr11:65819661:SNP	-0.0908004	0.0085106	1.419e-26	27743	A	C	0.4811	0.0154	TRUE	36	--+------------++--------------+----	52.8	74.187	0.0001237	0.0029583	-0.0944279	0.013052	4.664e-13	0.0180392	4.816e-07	159	FALSE	chr11	11	65819661	rs2241303
cg04006266	chr11:66324231:INDEL	-0.344761	0.0148882	1.24e-118	15190	D	I	0.8323	0.0106	TRUE	19	?--??-????--?--?----??--?-?-??-??---	15.3	21.2447	0.2672	0.0007863	-0.34605	0.0168252	5.38e-94	0.0175719	1.044e-85	159	FALSE	chr11	11	66324231	rs376760022
cg04006266	chr11:66169646:SNP	0.423519	0.0087846	0	27726	T	C	0.3121	0.0187	TRUE	36	++++++++++++++++++++++++++++++++++++	68.6	111.494	6.568e-10	0.0061473	0.419584	0.0164026	2.53e-144	0.0279839	9.607e-52	159	FALSE	chr11	11	66169646	rs10791876
cg04006266	chr11:66660949:SNP	0.327151	0.0092003	6.04e-277	27728	G	A	0.2899	0.0163	TRUE	36	------------------------------------	50.6	70.8405	0.0003182	0.003159	0.331935	0.0137419	6.61e-129	0.0186215	4.293e-69	159	FALSE	chr11	11	66660949	rs4008953
cg04006266	chr11:66146017:SNP	-0.448978	0.0437299	9.918e-25	5754	T	C	0.0511	0.0168	TRUE	10	????+?????--?-???-???????-??-??-??--	18.8	11.0804	0.2702	0.0047091	-0.44817	0.0508726	1.255e-18	0.0538385	7.47e-17	159	FALSE	chr11	11	66146017	rs187501723
cg04006266	chr11:66785101:SNP	0.208817	0.0152537	1.172e-42	19068	T	G	0.1394	0.0408	TRUE	23	+++??+????++?++?-+++??++?+??++++++++	17.7	26.7297	0.2217	0.0011784	0.210665	0.0174605	1.612e-33	0.0185331	1.904e-29	159	FALSE	chr11	11	66785101	rs1253438
cg04006266	chr11:66160247:SNP	0.340424	0.0142558	4.99e-126	25749	A	G	0.1074	0.0155	TRUE	33	++++++?++++++++-++++++++?+?+++++++++	18.2	39.0992	0.1811	0.0015128	0.33922	0.0163151	5.14e-96	0.0174185	4.657e-85	159	FALSE	chr11	11	66160247	rs7938930
cg04006266	chr11:66244454:SNP	0.419941	0.0095522	0	27741	G	A	0.2502	0.0461	TRUE	36	------------------------------------	34.8	53.7022	0.02248	0.0017775	0.419721	0.0123764	4.29e-252	0.0146565	1.5e-180	159	FALSE	chr11	11	66244454	rs3179961
cg04006266	chr11:67139870:SNP	-0.367066	0.0400329	4.77e-20	20169	C	G	0.0164	0.0027	TRUE	25	-----??------?------?---?-???-?--?-?	2.3	24.564	0.4298	0.0009634	-0.366421	0.0407593	2.475e-19	0.0409737	3.289e-19	159	FALSE	chr11	11	67139870	rs61891586
cg04006266	chr11:66650248:SNP	0.335207	0.0097514	5.92e-259	25672	A	C	0.2741	0.0165	TRUE	33	++++++?+++++++++++++++++?++++?++++++	50.3	64.3351	0.0006013	0.0032164	0.335228	0.0145722	4.2e-117	0.019605	1.534e-65	159	FALSE	chr11	11	66650248	rs7120256
cg04006266	chr11:67242502:SNP	-0.434686	0.0496599	2.073e-18	14575	A	G	0.0156	0.0033	TRUE	16	---?--?--???--??+??--?-???????-?--??	28.8	21.0583	0.135	0.0164515	-0.420834	0.0615585	8.125e-12	0.069717	4.518e-10	159	FALSE	chr11	11	67242502	rs185797417
cg04006266	chr11:66663230:SNP	-0.50656	0.0518495	1.518e-22	12045	C	T	0.0172	0.0036	TRUE	14	+++?+??+????++?+++??+?+????????++???	2.1	13.2785	0.4265	0.0008556	-0.506049	0.0528551	1.026e-21	0.0529601	1.123e-21	159	FALSE	chr11	11	66663230	rs117229230
cg04006266	chr11:66001418:SNP	0.148545	0.0114291	1.272e-38	27749	T	C	0.1651	0.014	TRUE	36	++++++++++++++++++++++++++++++++++++	1.8	35.6354	0.4383	8.64e-05	0.148262	0.0115777	1.521e-37	0.0116366	2.562e-37	159	FALSE	chr11	11	66001418	rs2236651
cg04006266	chr11:66492636:SNP	-0.475168	0.0297221	1.573e-57	9035	A	G	0.0785	0.0336	TRUE	14	-???-???-?--?-??--???????-??-??--?--	20.9	16.4375	0.2263	0.0034443	-0.476948	0.0353849	2.083e-41	0.0375813	1.211e-36	159	FALSE	chr11	11	66492636	rs74959455
cg04006266	chr11:67098623:SNP	-0.0075472	0.0170507	0.658	16003	T	C	0.1186	0.0155	TRUE	19	+---+?????--?-???+?+??+??-??+-+++?-+	60.7	45.807	0.0003165	0.0088205	-0.02229	0.0292903	0.4467	0.0433911	0.8619	159	FALSE	chr11	11	67098623	rs72932714
cg04006266	chr11:66725501:SNP	0.337778	0.0215482	2.226e-55	24171	A	G	0.0664	0.0467	TRUE	31	++++-+?+++++++++-++?++++?+??++++++++	1.9	30.5907	0.4357	0.0002911	0.33814	0.0219283	1.196e-53	0.0219725	2.493e-53	159	FALSE	chr11	11	66725501	rs116881819
cg04006266	chr11:65812487:SNP	0.0854571	0.0098614	4.482e-18	27741	T	C	0.2498	0.0212	TRUE	36	++++++++++++++++++++++++++--++++++++	20	43.7681	0.1469	0.000888	0.0861034	0.0113914	4.073e-14	0.0123318	4.214e-12	159	FALSE	chr11	11	65812487	rs34073119
cg04006266	chr11:66489346:SNP	-0.526074	0.0567174	1.77e-20	10119	C	A	0.0165	0.0028	TRUE	11	+++?+??+?????+??++????+????????++???	7.1	10.7638	0.3762	0.0029054	-0.524367	0.0603708	3.761e-18	0.0610496	6.863e-18	159	FALSE	chr11	11	66489346	rs137933502
cg04006266	chr11:66270774:SNP	0.418708	0.009605	0	27750	G	C	0.2468	0.0463	TRUE	36	------------------------------------	39.1	57.4832	0.00968	0.0021606	0.418536	0.0129078	1.22e-230	0.015775	3.13e-155	159	FALSE	chr11	11	66270774	rs17496250
cg04006266	chr11:65595803:SNP	-0.101184	0.0119014	1.866e-17	26108	G	A	0.1603	0.0147	TRUE	34	++++++??+++++++++++-++++++-+++++++++	26	44.6131	0.08541	0.0017184	-0.104568	0.0144137	4.023e-13	0.0160896	3.2e-10	159	FALSE	chr11	11	65595803	rs12420336
cg04006266	chr11:67264679:SNP	-0.0218133	0.0096964	0.02447	22506	T	C	0.3766	0.0278	TRUE	29	+----+??+?---+-+-+-+-?-+?-??----++-+	57.6	66.0184	6.57e-05	0.0037684	-0.0254282	0.0157586	0.1066	0.0228622	0.34	159	FALSE	chr11	11	67264679	rs2276120
cg04006266	chr11:66451178:SNP	0.319773	0.0107599	4.36e-194	26649	T	C	0.1978	0.0162	TRUE	34	++++++++++++++++++++++++?+?+++++++++	39.5	54.559	0.01052	0.0026055	0.319912	0.0145126	1.1e-107	0.0177893	3.029e-72	159	FALSE	chr11	11	66451178	rs3741364
cg04006266	chr11:66231565:INDEL	0.306922	0.0190553	2.283e-58	6144	D	I	0.3342	0.0413	TRUE	11	?++???????++?+??++???????+???+????++	34.9	15.372	0.1191	0.0022468	0.30473	0.0251359	7.946e-34	0.0292918	1.089e-25	159	FALSE	chr11	11	66231565	rs916172587
cg04006266	chr11:66058842:INDEL	0.163207	0.012351	7.281e-40	23003	D	I	0.1715	0.0141	TRUE	30	+++++++?+?++++++++++++++?+??+++?++++	13.8	33.6273	0.2532	0.0007425	0.160928	0.0136646	5.128e-32	0.0143217	4.392e-30	159	FALSE	chr11	11	66058842
cg04006266	chr2:167085124:SNP	0.0085318	0.0101713	0.4016	27632	T	G	0.1365	0.0132	FALSE	36	-+--++---+++--+++++-++-+-++---+-++++	5.8	37.1573	0.3699	0.0002326	0.0087384	0.0106105	0.4102	0.0107983	0.4295	159	FALSE	chr2	2	167085124	rs10199799
cg04006266	chr11:66216815:SNP	-0.791969	0.0072499	0	27236	C	T	0.4027	0.0204	TRUE	35	++++++++++++++++++++++++?+++++++++++	87.5	271.351	8.516e-39	0.0130084	-0.775065	0.021188	5.87e-293	0.0578612	1.208e-42	159	FALSE	chr11	11	66216815	rs1700184
cg04006266	chr11:66745286:SNP	0.303542	0.009513	2.07e-223	23725	A	G	0.34	0.0203	TRUE	31	+++++++?+?++++++++++++++?+??++++++++	35.1	46.2245	0.02958	0.001543	0.301383	0.0124142	3.4e-130	0.0146578	2.9e-95	159	FALSE	chr11	11	66745286	rs56016006
cg04006266	chr11:66114900:SNP	0.31428	0.015967	3.011e-86	25788	T	C	0.0851	0.0154	TRUE	33	++++++?++++++++-++++++++?+?+++++++++	6.2	34.1026	0.3668	0.0005629	0.314444	0.0167493	1.244e-78	0.0170161	3.633e-76	159	FALSE	chr11	11	66114900	rs11537930
cg04006266	chr11:65746818:SNP	-0.260392	0.0280304	1.548e-20	25867	C	G	0.0254	0.005	TRUE	33	------?---------+--?-----+--------?+	0.3	32.1078	0.4614	8.89e-05	-0.260531	0.0281057	1.867e-20	0.0281249	2.075e-20	159	FALSE	chr11	11	65746818	rs72928854
cg04006266	chr11:66874288:SNP	-0.328247	0.040455	4.903e-16	19099	T	C	0.017	0.0029	TRUE	25	-----?-------+?----??--?--???-?+-?-?	3.2	24.7852	0.4175	0.001371	-0.326554	0.0414854	3.503e-15	0.0417785	3.94e-15	159	FALSE	chr11	11	66874288
cg04006266	chr11:66719481:SNP	0.416539	0.00831	0	26436	A	G	0.4625	0.0374	TRUE	34	+++++++?++++++++++++++++?+++++++++++	67.4	101.249	7.417e-09	0.0049212	0.417808	0.0152799	1.28e-164	0.0254963	5.364e-60	159	FALSE	chr11	11	66719481	rs7107498
cg04006266	chr11:65721700:SNP	-0.246842	0.0299789	1.813e-16	24775	A	G	0.0232	0.0059	TRUE	31	-----??------+--+--?----?---------?+	0	29.5351	0.4896	0	-0.246842	0.0299789	1.813e-16	0.0299789	1.813e-16	159	FALSE	chr11	11	65721700	rs188745131
cg04006266	chr11:66560982:SNP	0.373459	0.0093842	0	27749	C	T	0.2677	0.0159	TRUE	36	------------------------------------	59	85.2954	4.387e-06	0.0046125	0.374022	0.0153846	1.48e-130	0.0228695	6.033e-60	159	FALSE	chr11	11	66560982	rs4576826
cg04006266	chr11:66534517:SNP	0.331224	0.0193415	9.652e-66	25977	C	T	0.0648	0.0341	TRUE	33	------------------------?-??--------	0	31.9526	0.4691	0	0.331224	0.0193415	9.652e-66	0.0193415	9.652e-66	159	FALSE	chr11	11	66534517	rs55662252
cg04006266	chr11:66773077:SNP	0.294995	0.0090563	9.75e-233	26462	T	C	0.3365	0.0178	TRUE	34	++++++++++++++++++++++++++??++++++++	47.7	63.1276	0.001221	0.0025829	0.294001	0.0132024	7.43e-110	0.0173243	5.109e-65	159	FALSE	chr11	11	66773077	rs1253435
cg04006266	chr11:66296569:SNP	0.41871	0.0095924	0	27750	C	T	0.2472	0.0465	TRUE	36	------------------------------------	38.5	56.9208	0.01102	0.002101	0.418513	0.0128234	1.24e-233	0.0156003	1.11e-158	159	FALSE	chr11	11	66296569	rs74869459
cg04006266	chr11:65832367:SNP	-0.0909911	0.0087188	1.695e-25	26384	A	C	0.4802	0.016	TRUE	34	--+---?--------++-------?------+----	54.5	72.5224	8.649e-05	0.0031409	-0.094994	0.0136508	3.43e-12	0.0191608	2.046e-06	159	FALSE	chr11	11	65832367	rs493320
cg04006266	chr11:66767759:SNP	0.293785	0.0091365	7.51e-227	25968	G	A	0.3373	0.0163	TRUE	33	------------------------?-??--------	48.4	61.9907	0.001144	0.0026204	0.292673	0.013412	1.44e-105	0.0176993	7.128e-62	159	FALSE	chr11	11	66767759	rs2513659
cg04006266	chr11:66579572:SNP	0.343782	0.0269026	2.155e-37	21045	G	A	0.0357	0.0083	TRUE	29	-??---?---------------?-?-??--------	0	24.0483	0.679	0	0.343782	0.0269026	2.155e-37	0.0269026	2.155e-37	159	FALSE	chr11	11	66579572	rs11601241
cg04006266	chr11:66272237:SNP	0.41841	0.009595	0	27750	A	G	0.2472	0.0464	TRUE	36	++++++++++++++++++++++++++++++++++++	39.9	58.2202	0.008155	0.0022267	0.418253	0.0129805	8.8e-228	0.0159606	1.79e-151	159	FALSE	chr11	11	66272237	rs2305535
cg04006266	chr11:65318123:SNP	-0.192538	0.0174818	3.285e-28	25254	T	C	0.0699	0.0077	TRUE	32	------------------+----+?-??---?----	0	30.6068	0.4861	0	-0.192538	0.0174818	3.285e-28	0.0174818	3.285e-28	159	FALSE	chr11	11	65318123	rs11605937
cg04006266	chr11:66179063:SNP	0.42979	0.0087386	0	27739	T	C	0.3169	0.0196	TRUE	36	++++++++++++++++++++++++++++++++++++	69.2	113.798	2.886e-10	0.0062655	0.426041	0.0164742	1.83e-147	0.0284124	1.077e-51	159	FALSE	chr11	11	66179063	rs12785651
cg04006266	chr11:65799332:SNP	0.053074	0.0085928	6.55e-10	27742	G	T	0.4387	0.0175	TRUE	36	+-+-+----+-----+----------+----+----	57	81.4198	1.453e-05	0.0035721	0.0543147	0.0138003	8.293e-05	0.0199892	0.007928	159	FALSE	chr11	11	65799332	rs11227384
cg04006266	chr11:66001878:SNP	0.148545	0.0114291	1.272e-38	27749	T	A	0.1651	0.014	TRUE	36	------------------------------------	1.8	35.6354	0.4383	8.64e-05	0.148262	0.0115777	1.521e-37	0.0116366	2.562e-37	159	FALSE	chr11	11	66001878	rs4393319
cg04006266	chr11:67202826:SNP	-0.0965388	0.0087092	1.489e-28	26649	A	G	0.4269	0.0256	TRUE	34	--------+------+--------?-?---------	47.2	62.5588	0.00142	0.0023426	-0.0992902	0.012631	3.816e-15	0.0165102	4.999e-09	159	FALSE	chr11	11	67202826	rs10274
cg04006266	chr11:66285417:INDEL	0.414986	0.0122161	6.09e-253	16769	I	D	0.2554	0.0559	TRUE	21	?--??--???--?--?----??--?-?-?--??---	33.9	30.2379	0.06609	0.0016464	0.412601	0.0158709	5.3e-149	0.0184695	8.39e-112	159	FALSE	chr11	11	66285417	rs1590759106
cg04006266	chr11:66052832:SNP	0.154181	0.0117521	2.547e-39	25979	G	C	0.168	0.0143	TRUE	33	------------------------?-??--------	11.8	36.262	0.2765	0.000615	0.152522	0.0127754	7.433e-33	0.0133173	5.36e-31	159	FALSE	chr11	11	66052832	rs2282568
cg04006266	chr11:66169676:SNP	0.42417	0.0087747	0	27724	G	A	0.313	0.019	TRUE	36	------------------------------------	68.7	111.729	6.042e-10	0.0061519	0.420384	0.0163995	6.39e-145	0.0280111	8.437e-52	159	FALSE	chr11	11	66169676	rs4930363
cg04006266	chr11:66441762:SNP	0.340237	0.0193021	1.53e-69	26467	G	T	0.0642	0.034	TRUE	34	--------------------------??--------	5.5	34.9313	0.3764	0.0007544	0.341315	0.020158	2.613e-64	0.0204318	2.909e-62	159	FALSE	chr11	11	66441762	rs478807
cg04006266	chr11:66269464:SNP	0.419496	0.0095922	0	27749	C	T	0.2473	0.0463	TRUE	36	------------------------------------	39.8	58.1554	0.00828	0.0022191	0.419306	0.0129678	2.31e-229	0.0159382	1.13e-152	159	FALSE	chr11	11	66269464	rs11227497
cg04006266	chr11:66365994:SNP	0.350806	0.0116881	6.47e-198	25512	T	A	0.1647	0.0114	TRUE	33	------?-------------------?----?----	7.5	34.5866	0.3453	0.0003704	0.351743	0.0123684	6.71e-178	0.0126329	1.02e-169	159	FALSE	chr11	11	66365994	rs59566349
cg04006266	chr11:65719351:SNP	-0.255178	0.0280746	9.972e-20	25863	G	C	0.0254	0.0052	TRUE	33	++++++?+++++++++-++?+++++-++++++++?-	6.6	34.2769	0.359	0.0018847	-0.257633	0.0295729	2.992e-18	0.0300723	2.148e-17	159	FALSE	chr11	11	65719351	rs111274177
cg04006266	chr11:65864133:SNP	0.2219	0.0107523	1.26e-94	27727	T	C	0.1954	0.0231	TRUE	36	++++++++++++++++++++++++++++++++++++	7.3	37.7385	0.3452	0.0003295	0.222203	0.01132	8.71e-86	0.0115935	1.173e-81	159	FALSE	chr11	11	65864133	rs12419425
cg04006266	chr11:66441096:SNP	0.3478	0.0115757	2.49e-198	25772	G	A	0.1665	0.0103	TRUE	33	------?-----------------?-?---------	4.1	33.3519	0.4014	0.0001897	0.348317	0.011933	2.65e-187	0.0120648	9.62e-183	159	FALSE	chr11	11	66441096	rs147899239
cg04006266	chr11:66343851:SNP	-0.528961	0.0085047	0	23655	G	A	0.5115	0.0331	TRUE	31	+++++++?+?++++++++++++++?+?++++?++++	71.7	106.034	2.022e-10	0.0057738	-0.530172	0.0168448	1.98e-217	0.0300596	2.593e-69	159	FALSE	chr11	11	66343851	rs693025
cg04006266	chr11:66236604:SNP	0.41961	0.009551	0	27741	T	C	0.2498	0.0463	TRUE	36	++++++++++++++++++++++++++++++++++++	36.6	55.1835	0.01628	0.0019178	0.419255	0.0125563	1.92e-244	0.0150588	7.15e-171	159	FALSE	chr11	11	66236604	rs57691879
cg04006266	chr11:66381517:SNP	0.367189	0.0095557	1.6688053938804e-308	27140	T	C	0.2595	0.019	TRUE	35	++++++++++++++++++++++++++?+++++++++	58.6	82.0832	7.441e-06	0.0045749	0.368331	0.015585	1.74e-123	0.0230696	4.862e-57	159	FALSE	chr11	11	66381517	rs12795774
cg04006266	chr11:66506072:SNP	0.332325	0.0192199	5.531e-67	26465	T	C	0.0644	0.0339	TRUE	34	++++++++++++++++++++++++++??++++++++	3.9	34.3465	0.4031	0.0005215	0.332996	0.0198231	2.507e-63	0.0200041	5.628e-62	159	FALSE	chr11	11	66506072	rs57220229
cg04006266	chr11:66375479:SNP	0.348884	0.0114583	1.27e-203	26271	G	A	0.1667	0.0109	TRUE	34	------?-------------------?---------	1.4	33.474	0.4443	6.51e-05	0.349086	0.011582	1.43e-199	0.0116229	5.89e-198	159	FALSE	chr11	11	66375479	rs141912973
cg04006266	chr11:66751902:SNP	-0.269983	0.0195253	1.742e-43	25727	A	G	0.0571	0.0108	TRUE	33	------?-----------------?-?---------	42.2	55.3733	0.006335	0.0093577	-0.279618	0.0274274	2.091e-24	0.0337868	1.341e-15	159	FALSE	chr11	11	66751902	rs60197393
cg04006266	chr11:66434381:INDEL	0.234954	0.0234362	1.18e-23	5432	D	I	0.2113	0.0187	TRUE	10	?++???????+-?+??++???????+????????++	49.8	17.9287	0.03601	0.005779	0.216122	0.0360091	1.951e-09	0.0466869	4.84e-07	159	FALSE	chr11	11	66434381	rs1408006130
cg04006266	chr11:66100695:SNP	0.303119	0.0160716	2.41e-79	26138	A	T	0.083	0.0148	TRUE	33	++++?++++++++++-++++++++?+?+++++++++	7	34.4262	0.3524	0.0006571	0.303	0.016952	1.88e-71	0.0172902	8.27e-69	159	FALSE	chr11	11	66100695	rs58221849
cg04006266	chr11:66988742:SNP	-0.344057	0.0425183	5.87e-16	18649	G	A	0.016	0.0033	TRUE	23	+++++?+?+++++???++++?++?++???+?++?+?	0	17.4844	0.7361	0	-0.344057	0.0425183	5.87e-16	0.0425183	5.87e-16	159	FALSE	chr11	11	66988742	rs11227742
cg04006266	chr11:65866187:SNP	0.162811	0.0085694	1.731e-80	27748	G	A	0.4246	0.0186	TRUE	36	----------------+-------------------	46.1	64.9352	0.001554	0.0022898	0.165151	0.0122621	2.401e-41	0.0158986	1.305e-24	159	FALSE	chr11	11	65866187	rs537497
cg04006266	chr11:66518723:SNP	-0.4487	0.0604211	1.117e-13	5016	T	C	0.0349	0.0129	TRUE	9	???-??????----??????-????-????????--	0	7.95377	0.438	0	-0.4487	0.0604211	1.117e-13	0.0604211	1.117e-13	159	FALSE	chr11	11	66518723	rs140266698
cg04006266	chr11:65985926:SNP	-0.149638	0.0100366	2.871e-50	27241	T	C	0.2419	0.0202	TRUE	35	------------------------?-----------	0	31.3492	0.5982	0	-0.149638	0.0100366	2.871e-50	0.0100366	2.871e-50	159	FALSE	chr11	11	65985926	rs56038054
cg04006266	chr11:66285088:SNP	0.419298	0.0095931	0	27740	G	A	0.2475	0.0463	TRUE	36	------------------------------------	39.4	57.7635	0.009071	0.0021821	0.419119	0.0129236	1.02e-230	0.0158324	1.5e-154	159	FALSE	chr11	11	66285088	rs10896124
cg04006266	chr11:65590713:SNP	-0.101348	0.0115558	1.782e-18	27744	A	G	0.1599	0.0145	TRUE	36	-------------------+------+---------	28.2	48.7565	0.06115	0.001913	-0.104841	0.0142002	1.547e-13	0.0160978	3.058e-10	159	FALSE	chr11	11	65590713	rs601887
cg04006266	chr11:66156237:INDEL	0.413736	0.0177737	7.41e-120	7810	I	D	0.2553	0.0262	TRUE	13	?--??-????--?-??--???-???-????-???--	55.3	26.8466	0.00813	0.005266	0.414563	0.0285098	6.653e-48	0.0397636	2.355e-25	159	FALSE	chr11	11	66156237	rs7943832
cg04006266	chr11:65626701:SNP	-0.070865	0.0095623	1.255e-13	26396	T	C	0.2952	0.0147	TRUE	34	+---+-?-+------------+--?-+-------+-	38.8	53.9434	0.01214	0.0020016	-0.0724144	0.0128423	1.713e-08	0.015631	5.798e-06	159	FALSE	chr11	11	65626701	rs1939212
cg04006266	chr11:66673707:SNP	-0.480336	0.0261113	1.422e-75	11136	A	G	0.0795	0.0316	TRUE	18	-----???-?--?-?---???????-??-??--?--	28.1	23.6408	0.1295	0.0049766	-0.484108	0.0327405	1.797e-49	0.0363114	6.027e-40	159	FALSE	chr11	11	66673707	rs77817940
cg04006266	chr11:66106725:SNP	0.303195	0.0156584	1.581e-83	26649	T	C	0.0862	0.0165	TRUE	34	+++++++++++++++-++++++++?+?+++++++++	8.6	36.1053	0.3255	0.0007965	0.303222	0.016689	9.081e-74	0.0171319	4.365e-70	159	FALSE	chr11	11	66106725	rs948360
cg04006266	chr11:65904493:INDEL	0.133291	0.0156124	1.371e-17	10059	D	I	0.287	0.0216	TRUE	12	?++???????++?++??+????+??+???+????++	34.2	16.7118	0.1167	0.00162	0.13331	0.0207914	1.438e-10	0.0237191	1.914e-08	159	FALSE	chr11	11	65904493	rs77821550
cg04006266	chr11:65300619:SNP	-0.190347	0.017163	1.394e-28	25978	G	A	0.0702	0.008	TRUE	33	++++++++++++++++++-++++-?+??++++++++	4	33.3462	0.4016	0.0004145	-0.18993	0.0176696	5.991e-27	0.017885	1.882e-26	159	FALSE	chr11	11	65300619	rs11605810
cg04006266	chr11:65740380:SNP	-0.256209	0.0282144	1.078e-19	25379	T	C	0.0255	0.005	TRUE	32	------?---------+--?----?---------?+	5.7	32.858	0.3761	0.0015549	-0.258087	0.0294845	2.072e-18	0.0299055	1.059e-17	159	FALSE	chr11	11	65740380	rs140173581
cg04006266	chr11:65756518:SNP	-0.25955	0.0276671	6.524e-21	26730	C	T	0.0253	0.005	TRUE	34	++++++++++++++++-++?+++++-++++++++?-	0	32.4831	0.4927	0	-0.25955	0.0276671	6.524e-21	0.0276671	6.524e-21	159	FALSE	chr11	11	65756518	rs72928895
cg04006266	chr11:66246863:SNP	0.337903	0.0184214	3.758e-75	24389	A	G	0.0619	0.0084	TRUE	32	+++++++?+?++++++++++++++?+?+++++++++	0	20.5563	0.9231	0	0.337903	0.0184214	3.758e-75	0.0184214	3.758e-75	159	FALSE	chr11	11	66246863	rs56223609
cg04006266	chr11:66193600:INDEL	0.367925	0.0130791	4.13e-174	13958	D	I	0.284	0.0539	TRUE	21	+++++???+?++++++++??+????+??++??+?++	54.7	44.1623	0.001431	0.004425	0.362053	0.0205528	1.865e-69	0.0288802	3.559e-37	159	FALSE	chr11	11	66193600	rs1590697616
cg04006266	chr11:66192819:SNP	-0.465201	0.0510221	7.678e-20	5765	C	T	0.0358000000000001	0.0076	TRUE	11	?++?+??????+????++???????+??+??+??++	0	9.0237	0.5299	0	-0.465201	0.0510221	7.678e-20	0.0510221	7.678e-20	159	FALSE	chr11	11	66192819	rs145460765
cg04006266	chr11:66898617:SNP	-0.357064	0.040707	1.762e-18	19755	A	G	0.0162	0.0028	TRUE	25	-----?-------??-----?--?--???-?--?-?	0	20.67	0.6581	0	-0.357064	0.040707	1.762e-18	0.040707	1.762e-18	159	FALSE	chr11	11	66898617	rs140591182
cg04006266	chr11:66422246:SNP	-0.14324	0.0233841	9.039e-10	10220	C	A	0.1099	0.0272	TRUE	17	+++?+???-??+?+?-++??-????-??+??++?++	44.3	28.7052	0.026	0.0076011	-0.133831	0.0334807	6.408e-05	0.0419529	0.0006395	159	FALSE	chr11	11	66422246	rs12807979
cg04006266	chr11:66589867:SNP	-0.436072	0.0370595	5.789e-32	16634	A	C	0.0321	0.0202	TRUE	20	----???-------?-?-??-?-??-?????--?--	47.5	36.1652	0.01007	0.025915	-0.473529	0.0557861	2.097e-17	0.0705404	6.335e-10	159	FALSE	chr11	11	66589867	rs137889553
cg04006266	chr11:66266706:SNP	-0.807371	0.0075435	0	24875	T	C	0.4011	0.0241	TRUE	33	-------?-?----------------?---------	88	266.706	7.859e-39	0.0139726	-0.790024	0.0225452	5.2e-269	0.0628723	9.607e-38	159	FALSE	chr11	11	66266706	rs2444846
cg04006266	chr11:66897371:INDEL	-0.357127	0.0447068	1.369e-15	16289	D	I	0.0164	0.003	TRUE	21	-----?-?-?---??-----?--??-???-??-?-?	0	14.7928	0.7881	0	-0.357127	0.0447068	1.369e-15	0.0447068	1.369e-15	159	FALSE	chr11	11	66897371
cg04006266	chr11:66152302:SNP	0.364824	0.0259609	7.403e-45	23405	T	A	0.0348000000000001	0.0077	TRUE	29	------?-+------+--??-?--?-??--------	22.7	36.2419	0.1365	0.0058867	0.357585	0.0310025	8.881e-31	0.0336026	1.847e-27	159	FALSE	chr11	11	66152302	rs11227472
cg04006266	chr11:65985168:SNP	0.195753	0.0099313	1.746e-86	27749	A	G	0.2363	0.0162	TRUE	36	++++++++++++++++++++++++++++++++++++	0	32.9212	0.5688	0	0.195753	0.0099313	1.746e-86	0.0099313	1.746e-86	159	FALSE	chr11	11	65985168	rs512421
cg04006266	chr2:167033521:SNP	0.0073788	0.0101586	0.4676	27625	G	A	0.1365	0.0128	FALSE	36	+-++--++----++-+---+--+-+--+++-+----	3.2	36.1705	0.4137	0.0001259	0.0074393	0.0104013	0.4745	0.0104983	0.4821	159	FALSE	chr2	2	167033521	rs948473
cg04006266	chr11:65577990:SNP	-0.276556	0.0299698	2.762e-20	22390	C	G	0.0252	0.0061	TRUE	29	----+-?---++--?++--?---??+?--?-----+	40.7	47.239	0.01292	0.0182582	-0.245174	0.0412283	2.736e-09	0.0505622	4.51e-08	159	FALSE	chr11	11	65577990	rs113664661
cg04006266	chr11:66717569:SNP	-0.464828	0.0368853	2.059e-36	9695	G	A	0.0451	0.0179	TRUE	14	+++?+?????++?+???+???????+??+??++?++	61.5	33.7493	0.001314	0.0318484	-0.503961	0.0644432	5.272e-15	0.0957578	1.209e-06	159	FALSE	chr11	11	66717569	rs111728985
cg04006266	chr11:67213956:SNP	-0.0969192	0.0088534	6.86e-28	25778	C	T	0.4284	0.0255	TRUE	33	++++++?+-++++++-++++++++?+?+++++++++	50.2	64.3134	0.0006049	0.0026511	-0.0996343	0.0132506	5.511e-14	0.0177935	5.126e-08	159	FALSE	chr11	11	67213956	rs2109123
cg04006266	chr11:66311011:SNP	0.399709	0.0095488	0	27747	G	A	0.2521	0.044	TRUE	36	------------------------------------	31.9	51.3586	0.03667	0.0015541	0.401354	0.0120853	7.7e-242	0.0140117	5.47e-179	159	FALSE	chr11	11	66311011	rs3825065
cg04006266	chr11:66899338:SNP	-0.357064	0.040707	1.762e-18	19755	T	C	0.0162	0.0028	TRUE	25	-----?-------??-----?--?--???-?--?-?	0	20.67	0.6581	0	-0.357064	0.040707	1.762e-18	0.040707	1.762e-18	159	FALSE	chr11	11	66899338	rs61891317
cg04006266	chr11:66265551:SNP	0.419603	0.0095959	0	27745	C	T	0.2471	0.0463	TRUE	36	------------------------------------	39.4	57.7449	0.009111	0.0021816	0.419475	0.0129258	4.98e-231	0.0158318	8.78e-155	159	FALSE	chr11	11	66265551	rs7123176
cg04006266	chr11:65217734:SNP	0.006416	0.0080575	0.4259	24895	G	A	0.3206	0.0367	FALSE	33	--+--+-?+?-++---------+-?+-+----++++	0	21.8313	0.9118	0	0.006416	0.0080575	0.4259	0.0080575	0.4259	159	FALSE	chr11	11	65217734	rs3015965
cg04006266	chr11:67090571:SNP	-0.0537374	0.0103748	2.224e-07	20579	C	T	0.3374	0.0209	TRUE	27	+++++???-?++?-+-+-?-+++??+-++++--?+-	64.7	73.5687	1.978e-06	0.0054396	-0.0577932	0.0186032	0.001892	0.0293562	0.06717	159	FALSE	chr11	11	67090571	rs2256154
cg04006266	chr11:66354825:SNP	0.347926	0.0198269	6.139e-69	24379	T	C	0.0662	0.0344	TRUE	31	++++++??+++++++++++++?++++?++++?++++	9.2	33.0264	0.3214	0.0012522	0.349982	0.0212768	8.527e-61	0.021827	3.335e-57	159	FALSE	chr11	11	66354825	rs187374763
cg04006266	chr2:167095251:SNP	0.0077539	0.0101346	0.4442	27192	T	G	0.14	0.0138	FALSE	35	-+--++---+++--++++?-++-+-++---+-++-+	4.4	35.549	0.3952	0.0001659	0.0078717	0.0104596	0.4517	0.0105964	0.4643	159	FALSE	chr2	2	167095251	rs10199202
cg04006266	chr11:66802997:SNP	0.144648	0.0188014	1.432e-14	20681	T	C	0.091	0.0488	TRUE	26	-+++-+?+++++++?+-+?++?+??+??+-+?+?++	46.7	46.9457	0.004976	0.0082746	0.131489	0.0277116	2.086e-06	0.0353058	4.185e-05	159	FALSE	chr11	11	66802997	rs111274886
cg04006266	chr11:66340772:SNP	0.329347	0.0128093	8.71e-146	23525	C	G	0.1442	0.0152	TRUE	31	++++++??+?++++++++++++++?+?+++++++++	3.8	31.1749	0.4068	0.000203	0.329763	0.0131939	7.17e-138	0.013311	3.74e-135	159	FALSE	chr11	11	66340772	rs12223908
cg04006266	chr11:66250504:SNP	0.417066	0.0121374	9.32e-259	16769	T	A	0.2586	0.0556	TRUE	21	?--??--???--?--?----??--?-?-?--??---	34	30.3102	0.06498	0.0016366	0.414551	0.0157866	5.53e-152	0.0183944	8.18e-114	159	FALSE	chr11	11	66250504	rs112644039
cg04006266	chr11:66648083:SNP	0.335637	0.0100019	7.04e-247	24136	G	A	0.277	0.0171	TRUE	32	------??-?--------------?-----------	48.1	59.7283	0.001453	0.003012	0.333556	0.0146303	4.7e-115	0.0192708	6.148e-68	159	FALSE	chr11	11	66648083	rs7103627
cg04006266	chr11:66325484:SNP	-0.162848	0.023392	3.362e-12	10389	C	T	0.1067	0.0257	TRUE	17	+++?+???+??+++?-++???????-??+??++?++	34	24.2529	0.08412	0.0049383	-0.153641	0.0304987	4.713e-07	0.0354578	4.375e-06	159	FALSE	chr11	11	66325484	rs61890399
cg04006266	chr11:66831040:SNP	-0.316376	0.0083677	1.6688255438804e-308	27689	G	A	0.4431	0.0347	TRUE	36	++++++++++++++++++++++++++++++++++++	12.4	39.9654	0.259	0.0003623	-0.316051	0.0091541	3.31e-261	0.0095548	2.03e-240	159	FALSE	chr11	11	66831040	rs7933721
cg04006266	chr11:66154777:SNP	0.422446	0.0087863	0	27727	T	C	0.3122	0.0187	TRUE	36	++++++++++++++++++++++++++++++++++++	68.6	111.615	6.292e-10	0.0061593	0.418196	0.0164155	3.66e-143	0.0280197	2.303e-51	159	FALSE	chr11	11	66154777	rs7117630
cg04006266	chr11:67224594:SNP	-0.0946713	0.0088048	5.788e-27	26470	C	T	0.4096	0.0335	TRUE	34	++++++++-++++++-++++++++++??++++++++	53.5	70.9009	0.0001391	0.0030708	-0.0979945	0.0136212	6.279e-13	0.0189173	5.601e-07	159	FALSE	chr11	11	67224594	rs7114510
cg04006266	chr11:66135179:SNP	0.419906	0.0087782	0	27750	C	T	0.3135	0.0195	TRUE	36	------------------------------------	69.5	114.845	1.982e-10	0.0064071	0.415519	0.0166277	7.94e-138	0.0288038	3.868e-48	159	FALSE	chr11	11	66135179	rs2279862
cg04006266	chr11:65914390:SNP	0.164871	0.0130259	1.022e-36	26877	A	T	0.1303	0.0232	TRUE	35	++++++?+-++++++++++++-+++-++++++++++	11.4	38.3627	0.2782	0.0007721	0.165752	0.0141424	1.004e-31	0.0146973	3.337e-29	159	FALSE	chr11	11	65914390	rs11823726
cg04006266	chr11:66705475:SNP	0.420007	0.0085571	0	24982	C	T	0.4606	0.0418	TRUE	33	-------?-?--------------?-----------	64.4	89.9172	2.09e-07	0.0044378	0.419568	0.0150905	3.95e-170	0.0240446	2.52e-68	159	FALSE	chr11	11	66705475	rs1961864
cg04006266	chr11:66341587:SNP	0.346533	0.0112138	1.11e-209	27130	A	G	0.1681	0.0114	TRUE	35	++++++++++++++++++++++++++?+++++++++	8	36.9455	0.3344	0.0003868	0.347359	0.0118945	1.76e-187	0.0121853	6.74e-178	159	FALSE	chr11	11	66341587	rs141026062
cg04006266	chr11:65587651:SNP	-0.101718	0.0115664	1.44e-18	27749	T	A	0.1593	0.0148	TRUE	36	+++++++++++++++++++-++++++-+++++++++	28.5	48.9259	0.05921	0.0019399	-0.105311	0.0142373	1.395e-13	0.0161684	3.152e-10	159	FALSE	chr11	11	65587651	rs646675
cg04006266	chr11:66337874:SNP	0.428458	0.0091114	0	26456	A	C	0.3015	0.022	TRUE	34	+++++++?++++++++++++++++?+++++++++++	70.8	113.069	1.068e-10	0.0069389	0.421827	0.0176711	6.14e-126	0.0312186	7.25e-43	159	FALSE	chr11	11	66337874	rs1791679
cg04006266	chr11:66372390:SNP	0.53936	0.0077956	0	27738	C	T	0.4761	0.0306	TRUE	36	------------------------------------	76.4	148.077	7.349e-16	0.0071533	0.539973	0.0167362	2.26e-228	0.0329817	4.119e-60	159	FALSE	chr11	11	66372390	rs556759
cg04006266	chr11:65816656:SNP	-0.0860832	0.0088786	3.147e-22	25483	C	G	0.4869	0.0222	TRUE	34	--+----?-?-----++--------------+----	42.1	56.9691	0.005908	0.0019756	-0.0868511	0.0122779	1.508e-12	0.0153274	1.951e-08	159	FALSE	chr11	11	65816656	rs2430978
cg04006266	chr11:66467769:SNP	0.345312	0.0117409	3.98e-190	25113	A	T	0.1662	0.0105	TRUE	32	++++++?+++++++++++++++++?+??++++++++	2.5	31.7801	0.4275	0.0001129	0.345622	0.0119625	1.5e-183	0.0120364	5.23e-181	159	FALSE	chr11	11	66467769	rs79496339
cg04006266	chr11:66679738:SNP	-0.407722	0.0081783	0	27749	T	C	0.4472	0.0264	TRUE	36	------------------------------------	55.8	79.1511	2.884e-05	0.0030742	-0.410608	0.0129122	6.49e-222	0.0184949	1.07e-107	159	FALSE	chr11	11	66679738	rs10791894
cg04006266	chr11:66132151:SNP	0.419441	0.0087758	0	27749	A	G	0.3137	0.0196	TRUE	36	++++++++++++++++++++++++++++++++++++	69.5	114.779	2.029e-10	0.0063981	0.414956	0.0166178	1.28e-137	0.0287794	4.089e-48	159	FALSE	chr11	11	66132151	rs12577196
cg04006266	chr11:65607102:INDEL	-0.0690401	0.0101577	1.07e-11	23412	D	I	0.2944	0.0169	TRUE	31	+-----??-?-----------+--?-+----?--+-	35.9	46.8087	0.02597	0.0018234	-0.0703052	0.0133526	1.4e-07	0.015849	1.324e-05	159	FALSE	chr11	11	65607102
cg04006266	chr11:67020500:SNP	-0.34063	0.0438988	8.531e-15	16976	T	C	0.016	0.0029	TRUE	21	-----?----??-??-----?--??????-?+-?-?	8.2	21.7872	0.3522	0.0037216	-0.338041	0.0468218	5.209e-13	0.0478215	1.056e-12	159	FALSE	chr11	11	67020500	rs12223898
cg04006266	chr11:67060093:SNP	-0.346272	0.0413158	5.243e-17	8501	G	T	0.0368000000000001	0.0079	TRUE	11	+???+?????++?+???+??+????+?????++??+	25.9	13.4884	0.1976	0.006822	-0.341764	0.0501441	9.384e-12	0.0557283	5.179e-10	159	FALSE	chr11	11	67060093	rs72930762
cg04006266	chr11:66362606:SNP	0.341346	0.0190494	8.384e-72	27137	G	A	0.0639999999999999	0.0336	TRUE	35	--------------------------?---------	2.3	34.7905	0.4302	0.0003002	0.341796	0.0193927	1.585e-69	0.0194923	1.164e-68	159	FALSE	chr11	11	66362606	rs60084486
cg04006266	chr11:65196931:SNP	3.61e-05	0.008188	0.9965	27025	T	A	0.2566	0.0277	FALSE	35	-+---+-+++-++--+------++++?-----++++	0	23.3169	0.9162	0	3.61e-05	0.008188	0.9965	0.008188	0.9965	159	FALSE	chr11	11	65196931	rs595366
cg04006266	chr11:66208722:SNP	0.485034	0.0088116	0	24997	A	G	0.3531	0.0293	TRUE	33	+++++++?+?++++++++++++++?+++++++++++	77.2	140.079	1.772e-15	0.00878	0.473235	0.0192573	2.38e-133	0.0385723	2.91e-36	159	FALSE	chr11	11	66208722	rs2509565
cg04006266	chr11:66099135:SNP	0.311989	0.0161876	8.998e-83	25785	T	C	0.0829	0.0154	TRUE	33	++++++?++++++++-++++++++?+?+++++++++	4.8	33.624	0.3887	0.0004462	0.311961	0.0167935	5.005e-77	0.0170092	3.794e-75	159	FALSE	chr11	11	66099135	rs57004348
cg04006266	chr11:66661631:SNP	0.320481	0.0193945	2.452e-61	26461	G	T	0.0645	0.0357	TRUE	34	--------------------------??--------	0	30.0174	0.6164	0	0.320481	0.0193945	2.452e-61	0.0193945	2.452e-61	159	FALSE	chr11	11	66661631	rs79859058
cg04006266	chr11:66662277:SNP	0.322876	0.019501	1.428e-61	26463	T	G	0.0643	0.0361	TRUE	34	++++++++++++++++++++++++++??++++++++	0	26.5009	0.7811	0	0.322876	0.019501	1.428e-61	0.019501	1.428e-61	159	FALSE	chr11	11	66662277	rs146931802
cg04006266	chr11:65957003:SNP	0.160995	0.0132113	3.685e-34	26396	C	A	0.131	0.0288	TRUE	34	------?-+-------+----+--?-----------	9.1	36.3083	0.3171	0.0006033	0.161369	0.0141216	3.061e-30	0.0145358	1.644e-28	159	FALSE	chr11	11	65957003	rs17307346
cg04006266	chr11:66928363:SNP	-0.360374	0.0408648	1.158e-18	19756	T	G	0.0161	0.0029	TRUE	25	-----?-------??-----?--?--???-?--?-?	0	22.0269	0.5777	0	-0.360374	0.0408648	1.158e-18	0.0408648	1.158e-18	159	FALSE	chr11	11	66928363	rs11227722
cg04006266	chr11:67202044:SNP	-0.095219	0.0088571	5.887e-27	25788	A	G	0.4276	0.0257	TRUE	33	------?-+------+--------?-?---------	48.7	62.3183	0.001047	0.0024896	-0.0978522	0.0130451	6.329e-14	0.0172487	3.383e-08	159	FALSE	chr11	11	67202044	rs1790752
cg04006266	chr11:66756888:SNP	0.227923	0.0194847	1.312e-31	24834	A	G	0.0584	0.0095	TRUE	31	+++++++?+++-+++--++++?++?+??++++++-+	5.4	31.7187	0.3807	0.0006841	0.227051	0.0202593	3.757e-29	0.020601	1.882e-28	159	FALSE	chr11	11	66756888	rs140353094
cg04006266	chr11:66825628:SNP	-0.31374	0.0084498	9.32e-302	27211	G	A	0.4426	0.0348	TRUE	35	++++++++++++++++++++++++?+++++++++++	3.8	35.3477	0.4044	0.0001004	-0.313563	0.0086893	3.73e-285	0.0087848	2.4e-279	159	FALSE	chr11	11	66825628	rs4930407
cg04006266	chr11:66649597:SNP	0.335513	0.0170614	4.297e-86	24626	G	T	0.0744	0.0079	TRUE	31	------?-----------------?-???-------	29.3	42.4062	0.06603	0.003793	0.336516	0.0212365	1.496e-56	0.024117	5.363e-44	159	FALSE	chr11	11	66649597	rs76693359
cg04006266	chr11:65787196:SNP	0.0847729	0.0099348	1.427e-17	27242	G	A	0.2506	0.0206	TRUE	35	------------------------?-++--------	24.8	45.2096	0.0947	0.0011534	0.0856463	0.0118902	5.886e-13	0.0132103	1.388e-10	159	FALSE	chr11	11	65787196	rs61895579
cg04006266	chr11:66451184:SNP	0.528441	0.0081142	0	25869	G	A	0.478	0.0313	TRUE	33	-------?----------------?-?---------	73.7	121.878	2.047e-12	0.0061883	0.528635	0.0166272	7.97e-222	0.0309046	1.507e-65	159	FALSE	chr11	11	66451184	rs3741363
cg04006266	chr11:66402333:SNP	0.534287	0.0078827	0	27257	C	T	0.4758	0.0307	TRUE	35	------------------------?-----------	74.5	133.276	1.084e-13	0.0064294	0.534086	0.016326	9.91e-235	0.0308991	5.466e-67	159	FALSE	chr11	11	66402333	rs580910
cg04006266	chr11:65819551:SNP	0.084923	0.0098516	6.682e-18	27750	T	C	0.2501	0.0219	TRUE	36	++++++++++++++++++++++++++--++++++++	18.9	43.177	0.1615	0.0008264	0.0855481	0.0112871	3.475e-14	0.0121532	2.794e-12	159	FALSE	chr11	11	65819551	rs12803276
cg04006266	chr11:66014428:SNP	-0.374175	0.0320737	1.899e-31	11974	A	G	0.0424	0.0077	TRUE	17	---?-????-----?-+-???????-?????--?--	31.9	23.4944	0.1011	0.0084352	-0.358046	0.041193	3.564e-18	0.047097	1.945e-15	159	FALSE	chr11	11	66014428	rs112815335
cg04006266	chr11:65771420:SNP	-0.260825	0.0277245	5.068e-21	26730	A	G	0.0253	0.0051	TRUE	34	----------------+--?-----+--------?+	0	32.046	0.5144	0	-0.260825	0.0277245	5.068e-21	0.0277245	5.068e-21	159	FALSE	chr11	11	65771420	rs148797275
cg04006266	chr11:66193270:SNP	0.348039	0.0252843	4.137e-43	23068	A	G	0.0437	0.023	TRUE	29	++++++??++++++++-++?+?++?+??++++++++	29.5	39.6992	0.07031	0.0078913	0.363972	0.0317074	1.68e-30	0.0358488	2.773e-22	159	FALSE	chr11	11	66193270	rs117404271
cg04006266	chr11:66789423:INDEL	0.293713	0.0116397	1.71e-140	16085	I	D	0.3335	0.0164	TRUE	20	?--??--???--?--?----??--?-???--??---	53.3	40.7114	0.002636	0.0031912	0.291303	0.0182667	2.98e-57	0.0249405	5.158e-32	159	FALSE	chr11	11	66789423	rs1334637690
cg04006266	chr11:66117113:SNP	0.418204	0.0087863	0	27745	T	C	0.3125	0.0187	TRUE	36	++++++++++++++++++++++++++++++++++++	69.8	115.946	1.333e-10	0.0065078	0.412694	0.0167243	1.92e-134	0.0291067	8.218e-47	159	FALSE	chr11	11	66117113	rs10791869
cg04006266	chr11:65583594:SNP	-0.0993353	0.0115201	6.535e-18	27745	G	A	0.1608	0.0144	TRUE	36	+++++++++++++++++++-++++++-+++++++++	29.1	49.3379	0.05471	0.001981	-0.102736	0.0142408	5.424e-13	0.0162394	9.539e-10	159	FALSE	chr11	11	65583594	rs61895685
cg04006266	chr11:66188904:SNP	0.406384	0.010131	0	24311	C	T	0.2531	0.0392	TRUE	31	------??----------------?-??--------	47.1	56.7274	0.00225	0.0028811	0.401087	0.0147677	1.94e-162	0.0191569	7.17e-100	159	FALSE	chr11	11	66188904	rs111442339
cg04006266	chr11:66239147:SNP	0.490273	0.0084178	0	27249	T	C	0.355	0.0295	TRUE	35	++++++++++++++++++++++++?+++++++++++	77	147.895	3.724e-16	0.0084157	0.479822	0.0183224	3.67e-151	0.0366161	6.961e-41	159	FALSE	chr11	11	66239147	rs7123875
cg04006266	chr11:66315512:SNP	0.37633	0.0096462	0	26955	C	G	0.2573	0.044	TRUE	35	+++++++?++++++++++++++++++++++++++++	32	50.0258	0.03755	0.001556	0.378609	0.0122392	4.15e-210	0.0141929	6.46e-155	159	FALSE	chr11	11	66315512	rs17496586
cg04006266	chr11:65345828:SNP	-0.087547	0.0099161	1.058e-18	23718	C	G	0.3165	0.0303	TRUE	31	-------?-?---+-++-------?-??------+-	0	24.8155	0.7339	0	-0.087547	0.0099161	1.058e-18	0.0099161	1.058e-18	159	FALSE	chr11	11	65345828	rs11604423
cg04006266	chr11:66104057:SNP	0.303123	0.0156751	2.579e-83	26649	T	A	0.0861	0.0165	TRUE	34	---------------+--------?-?---------	9.7	36.5563	0.307	0.0009142	0.303163	0.0168467	2.117e-72	0.0173644	3.065e-68	159	FALSE	chr11	11	66104057	rs3016316
cg04006266	chr11:66301735:SNP	0.33789	0.0188332	5.622e-72	26366	A	G	0.0586	0.0104	TRUE	34	++++++?++++++++--+++++++?+++++++++++	0	27.8737	0.7203	0	0.33789	0.0188332	5.622e-72	0.0188332	5.622e-72	159	FALSE	chr11	11	66301735	rs113479846
cg04006266	chr11:67247011:SNP	-0.443377	0.0490121	1.479e-19	15031	A	G	0.0155	0.0033	TRUE	17	------?--???--??+??--?-???????-?--??	27.7	22.115	0.1395	0.0161002	-0.432319	0.0602811	7.407e-13	0.0677441	5.954e-11	159	FALSE	chr11	11	67247011	rs144165599
cg04006266	chr11:66501624:SNP	-0.416855	0.0281065	9.194e-50	11397	C	T	0.0617	0.0138	TRUE	18	+++?+???+?++?+?+++??+????+??+??++?++	0	14.0455	0.6639	0	-0.416855	0.0281065	9.194e-50	0.0281065	9.194e-50	159	FALSE	chr11	11	66501624	rs34419890
cg04006266	chr11:66236721:INDEL	0.413438	0.0125052	1.07e-239	16042	I	D	0.254	0.0539	TRUE	20	?--??--???--?--?----??--?-?-??-??---	40.5	31.944	0.03171	0.0021921	0.410858	0.0172734	4.7e-125	0.0210245	4.335e-86	159	FALSE	chr11	11	66236721	rs1465968146
cg04006266	chr11:67159602:SNP	-0.204247	0.0246773	1.266e-16	15630	A	C	0.0584	0.0121	TRUE	20	---?-???-?--?+?---????-??-??-----?--	28.3	26.5146	0.1165	0.0050193	-0.213844	0.0314022	9.771e-12	0.0344373	3.011e-09	159	FALSE	chr11	11	67159602	rs11575914
cg04006266	chr11:66021869:SNP	-0.158152	0.0097626	5.052e-59	25742	A	G	0.2848	0.026	TRUE	33	------?-----------------?-?---------	0	28.2159	0.6586	0	-0.158152	0.0097626	5.052e-59	0.0097626	5.052e-59	159	FALSE	chr11	11	66021869	rs55746937
cg04006266	chr11:65967509:SNP	0.170665	0.0163416	1.568e-25	16768	T	C	0.1375	0.0317	TRUE	21	?++??++???++?++?-+++??++?+?+?++??+++	0	19.4496	0.4928	0	0.170665	0.0163416	1.568e-25	0.0163416	1.568e-25	159	FALSE	chr11	11	65967509	rs61890326
cg04006266	chr11:65833631:SNP	-0.0862939	0.0087171	4.186e-23	26386	T	C	0.4876	0.0217	TRUE	34	--+---?--------++-------?------+----	42.4	57.2739	0.005483	0.0019283	-0.0884067	0.012104	2.794e-13	0.0151291	1.171e-08	159	FALSE	chr11	11	65833631	rs570760
cg04006266	chr11:66297363:SNP	0.418022	0.0095992	0	27750	T	C	0.2469	0.0465	TRUE	36	++++++++++++++++++++++++++++++++++++	37.5	56.0036	0.01356	0.002016	0.417807	0.0127246	1.88e-236	0.0153596	4.25e-163	159	FALSE	chr11	11	66297363	rs3816492
cg04006266	chr11:67221854:SNP	-0.0972937	0.0087102	5.711e-29	26637	C	T	0.4282	0.0252	TRUE	34	++++++++-++++++-++++++++?+?+++++++++	48.8	64.4898	0.0008456	0.0024959	-0.0997386	0.012829	7.576e-15	0.0170217	1.092e-08	159	FALSE	chr11	11	67221854	rs1790761
cg04006266	chr11:66981423:SNP	0.342509	0.0391366	2.103e-18	6798	C	T	0.0574	0.017	TRUE	9	-???-?????--?????-???????-?????-??--	0	4.47036	0.8124	0	0.342509	0.0391366	2.103e-18	0.0391366	2.103e-18	159	FALSE	chr11	11	66981423	rs78126391
cg04006266	chr11:67237446:SNP	-0.35755	0.0467096	1.937e-14	8436	C	A	0.04	0.0207	TRUE	12	++++??????++?+???+???????+??????+?++	54.2	24.0406	0.01256	0.0340737	-0.4021	0.0782368	2.754e-07	0.102084	0.0004609	159	FALSE	chr11	11	67237446	rs142501646
cg04006266	chr11:65906216:SNP	0.160117	0.0086893	7.979e-76	26920	C	T	0.4258	0.0185	TRUE	35	-------?--------+-------------------	47.2	64.3712	0.001262	0.0023923	0.162318	0.0125816	4.432e-38	0.0164512	2.183e-22	159	FALSE	chr11	11	65906216	rs482414
cg04006266	chr11:67215988:SNP	-0.09586	0.0089055	5.086e-27	25760	G	C	0.4126	0.0336	TRUE	33	++++++?+-++++++-++++++++?+?+++++++++	57.3	74.9094	2.696e-05	0.003562	-0.0994419	0.0143899	4.828e-12	0.0208471	4.261e-06	159	FALSE	chr11	11	67215988	rs1638557
cg04006266	chr11:66008548:SNP	0.195918	0.0099349	1.446e-86	27746	G	A	0.236	0.016	TRUE	36	------------------------------------	0	33.007	0.5646	0	0.195918	0.0099349	1.446e-86	0.0099349	1.446e-86	159	FALSE	chr11	11	66008548	rs573345
cg04006266	chr11:66332752:SNP	0.335146	0.0159244	2.48e-98	27131	G	C	0.0935	0.0489	TRUE	35	--------------------------?---------	14.6	39.8022	0.2275	0.001538	0.336877	0.0177623	3.27e-80	0.0186419	2.894e-72	159	FALSE	chr11	11	66332752	rs76487247
cg04006266	chr11:66721028:SNP	0.33273	0.0134797	1.6e-134	27141	G	A	0.122	0.0432	TRUE	35	----------------+---------?---------	31.4	49.5378	0.04147	0.0029462	0.334913	0.0170239	3.663e-86	0.0196398	2.22e-64	159	FALSE	chr11	11	66721028	rs2278844
cg04006266	chr11:66690149:SNP	-0.292444	0.0126009	3.76e-119	19760	C	T	0.1912	0.015	TRUE	29	++++++?+++++++++++++++?+?+??++?++?++	59.1	68.3855	3.119e-05	0.0067198	-0.297716	0.0206197	2.965e-47	0.0307756	2.05e-21	159	FALSE	chr11	11	66690149	rs74459573
cg04006266	chr11:66269714:SNP	0.418905	0.0095974	0	27750	G	A	0.2471	0.0464	TRUE	36	------------------------------------	39.6	57.9355	0.008716	0.0022006	0.418758	0.0129507	2.27e-229	0.0158867	3.16e-153	159	FALSE	chr11	11	66269714	rs11227498
cg04006266	chr11:65172197:SNP	0.0022492	0.0082931	0.7862	26511	C	T	0.2585	0.0285	FALSE	34	-+---+-+++-+---+------++?+?-+---++++	0	25.9555	0.8035	0	0.0022492	0.0082931	0.7862	0.0082931	0.7862	159	FALSE	chr11	11	65172197	rs694243
cg04006266	chr11:66420448:INDEL	-0.447445	0.0352978	8.001e-37	17342	D	I	0.0315	0.0189	TRUE	21	----????-?------?--?-?--?-????-?-?--	42.6	34.8406	0.02097	0.020137	-0.476349	0.0505372	4.272e-21	0.0614897	3.419e-13	159	FALSE	chr11	11	66420448	rs1402747729
cg04006266	chr11:66341177:INDEL	0.586939	0.0083298	0	23668	D	I	0.4965	0.0157	TRUE	31	+++++++?+?++++++++++++++?+?++++?++++	79.3	144.848	5.448e-17	0.0083662	0.583737	0.0191689	1.12e-203	0.0402186	3.08e-48	159	FALSE	chr11	11	66341177
cg04006266	chr2:167060449:SNP	0.006821	0.0102944	0.5076	27125	A	T	0.1364	0.0132	FALSE	35	-+--?++--+++--+-+++-++-+-++---+-++++	4.6	35.6537	0.3905	0.0001829	0.0069482	0.0106512	0.5142	0.0107951	0.5275	159	FALSE	chr2	2	167060449	rs10180721
cg04006266	chr11:66196265:SNP	0.411557	0.0098402	0	26649	C	T	0.2461	0.0487	TRUE	34	------------------------?-?---------	33.4	49.5398	0.03221	0.0016729	0.410186	0.0126256	1.56e-231	0.0147721	8.07e-171	159	FALSE	chr11	11	66196265	rs17495838
cg04006266	chr11:66090032:SNP	0.363684	0.0101985	1.62e-278	26227	A	C	0.2281	0.0138	TRUE	34	+++++++++++++++++++?++++++?+++++++++	65.2	94.9465	6.578e-08	0.0067284	0.360681	0.0181531	7.582e-88	0.0293428	2.805e-35	159	FALSE	chr11	11	66090032	rs10219183
cg04006266	chr11:66174653:SNP	0.424053	0.0088636	0	27246	A	G	0.3122	0.0188	TRUE	35	++++++++++++++++++++++++?+++++++++++	69.9	112.899	2.143e-10	0.006463	0.419653	0.0169047	4.87e-136	0.0294319	4.613e-47	159	FALSE	chr11	11	66174653	rs6591217
cg04006266	chr2:167095109:SNP	0.0088373	0.0101631	0.3845	27636	C	T	0.1366	0.0132	FALSE	36	+-++--+++---++-----+--+-+--+++-+----	6	37.2525	0.3658	0.0002425	0.0090714	0.0106208	0.393	0.0108171	0.4139	159	FALSE	chr2	2	167095109	rs6758728
cg04006266	chr11:66710500:INDEL	0.320737	0.0094035	5.58e-255	23667	D	I	0.3482	0.0171	TRUE	31	+++++++?+?++++++++++++++?+?++++?++++	31.4	43.7063	0.0507	0.001274	0.320306	0.0119128	3.07e-159	0.0136998	3.24e-121	159	FALSE	chr11	11	66710500
cg04006266	chr11:65884800:SNP	0.160584	0.0086878	2.788e-76	26956	C	T	0.4256	0.0191	TRUE	35	-------?--------+-------------------	47	64.0995	0.001356	0.0023701	0.162963	0.0125536	1.559e-38	0.0163789	1.079e-22	159	FALSE	chr11	11	65884800	rs527737
cg04006266	chr11:66045546:SNP	-0.159242	0.0100813	3.328e-56	24386	T	G	0.2822	0.0243	TRUE	32	-------?-?--------------?-?---------	6.9	33.2995	0.3559	0.0002452	-0.158439	0.0106147	2.218e-50	0.0108291	5.988e-49	159	FALSE	chr11	11	66045546	rs117226872
cg04006266	chr11:65819683:SNP	0.0850423	0.0098496	5.922e-18	27743	G	A	0.2503	0.0219	TRUE	36	--------------------------++--------	19.1	43.2571	0.1594	0.0008342	0.0857109	0.0112976	3.282e-14	0.0121733	2.829e-12	159	FALSE	chr11	11	65819683	rs2452680
cg04006266	chr11:65704277:SNP	-0.25549	0.0284314	2.559e-19	25258	A	G	0.0252	0.0051	TRUE	32	------?---------+--?-----+?-------?+	6.2	33.0507	0.3672	0.0017455	-0.257783	0.0298764	6.226e-18	0.0303121	3.497e-17	159	FALSE	chr11	11	65704277	rs147840162
cg04006266	chr2:167087370:SNP	0.0093246	0.0101469	0.3581	27631	T	C	0.1373	0.0137	FALSE	36	-+--+++--+++--+++++-++-+-++---+-++++	7.7	37.9271	0.3373	0.0003141	0.0096452	0.0107314	0.3688	0.0109955	0.3964	159	FALSE	chr2	2	167087370	rs7557805
cg04006266	chr11:66103481:SNP	0.177897	0.0244458	3.408e-13	11291	T	C	0.0947	0.0402	TRUE	17	+++?++????+-++??++???????+??+??++?-+	51.5	32.9642	0.007471	0.0112022	0.193417	0.038096	3.833e-07	0.0503648	0.0004122	159	FALSE	chr11	11	66103481	rs140145986
cg04006266	chr11:65593442:SNP	-0.111962	0.0145599	1.475e-14	17262	A	T	0.1602	0.014	TRUE	22	?--??--???--?--?---+??----?-?--??---	39.7	34.8278	0.02949	0.0031452	-0.117763	0.0198634	3.055e-09	0.0241472	3.541e-06	159	FALSE	chr11	11	65593442	rs76128987
cg04006266	chr11:67200819:SNP	-0.0968369	0.0087109	1.04e-28	26641	T	C	0.4267	0.0259	TRUE	34	--------+------+--------?-?---------	47	62.2352	0.001547	0.0023177	-0.0996543	0.0125987	2.576e-15	0.0164281	3.756e-09	159	FALSE	chr11	11	67200819	rs4930427
cg04006266	chr11:66673079:SNP	0.315721	0.0094001	2.59e-247	27750	C	T	0.2702	0.0148	TRUE	36	------------------------------------	49.9	69.9029	0.0004123	0.0032114	0.317416	0.0139473	1.19e-114	0.0187741	1.836e-63	159	FALSE	chr11	11	66673079	rs10160758
cg04006266	chr11:66232773:SNP	0.419539	0.0095522	0	27744	T	C	0.2499	0.0461	TRUE	36	++++++++++++++++++++++++++++++++++++	36.3	54.9249	0.01724	0.0018937	0.419177	0.0125269	1.71e-245	0.0149901	2.29e-172	159	FALSE	chr11	11	66232773	rs12099041
cg04006266	chr11:65746213:SNP	-0.262398	0.0276863	2.603e-21	26728	T	C	0.0252	0.0051	TRUE	34	----------------+--?-----+--------?+	0	32.3177	0.5009	0	-0.262398	0.0276863	2.603e-21	0.0276863	2.603e-21	159	FALSE	chr11	11	65746213	rs138981987
cg04006266	chr11:65825454:INDEL	0.350807	0.0469112	7.54e-14	6899	D	I	0.9638	0.008	TRUE	10	+??++???+???+??+????++??????+???+???	9.8	9.98083	0.352	0.0025543	0.353955	0.0507631	3.109e-12	0.0520236	1.549e-11	159	FALSE	chr11	11	65825454	rs867132405
cg04006266	chr11:66897600:INDEL	-0.161642	0.0317145	3.455e-07	11638	I	D	0.0607	0.0243	TRUE	15	?+-??+????++?+??++++??+??+????+???+-	51	28.5487	0.01202	0.0163805	-0.159734	0.0489478	0.001101	0.0646721	0.01244	159	FALSE	chr11	11	66897600	rs1590705373
cg04006266	chr11:66258247:INDEL	0.415118	0.0122272	1.21e-252	16769	I	D	0.2549	0.0555	TRUE	21	?--??--???--?--?----??--?-?-?--??---	33.4	30.0315	0.06935	0.0016161	0.413049	0.0158224	3.17e-150	0.0183601	3.47e-113	159	FALSE	chr11	11	66258247	rs1348301286
cg04006266	chr11:66682609:SNP	0.335045	0.0135546	6.82e-135	26618	C	G	0.1245	0.0468	TRUE	34	++++++++++++++++-+++++++?+?+++++++++	33.9	49.9539	0.02951	0.0032557	0.337161	0.0174973	9.714e-83	0.0205183	6.135e-60	159	FALSE	chr11	11	66682609	rs75561897
cg04006266	chr11:66414818:SNP	0.534113	0.0078833	0	27257	T	A	0.4756	0.0306	TRUE	35	------------------------?-----------	74.4	132.992	1.209e-13	0.0064123	0.533971	0.0163132	5.41e-235	0.0308358	3.256e-67	159	FALSE	chr11	11	66414818	rs474602
cg04006266	chr11:66985644:SNP	-0.344057	0.0425183	5.87e-16	18649	A	C	0.016	0.0033	TRUE	23	-----?-?-----???----?--?--???-?--?-?	0	17.4844	0.7361	0	-0.344057	0.0425183	5.87e-16	0.0425183	5.87e-16	159	FALSE	chr11	11	66985644	rs11227740
cg04006266	chr11:66290064:SNP	0.412027	0.0099393	0	26308	G	T	0.2428	0.0492	TRUE	34	-------?------------------?---------	37.2	52.5112	0.01685	0.0020141	0.411261	0.0131669	3.63e-214	0.015816	1.3e-149	159	FALSE	chr11	11	66290064	rs12223478
cg04006266	chr2:167078788:SNP	0.0080554	0.0101732	0.4285	27630	A	G	0.1365	0.0132	FALSE	36	-+--+++--+++--+-+++-++-+-++---+-++++	3.6	36.2937	0.4081	0.0001395	0.0081941	0.0104419	0.4326	0.0105493	0.4451	159	FALSE	chr2	2	167078788	rs4270359
cg04006266	chr11:66283257:SNP	0.418869	0.0095966	0	27750	T	C	0.2472	0.0464	TRUE	36	++++++++++++++++++++++++++++++++++++	39.4	57.729	0.009144	0.0021804	0.418751	0.0129262	3.16e-230	0.0158287	2.61e-154	159	FALSE	chr11	11	66283257	rs2276406
cg04006266	chr11:66108660:SNP	0.414558	0.0087854	0	27746	C	T	0.313	0.0175	TRUE	36	------------------------------------	71.4	122.525	1.211e-11	0.0070357	0.40965	0.0171781	1.08e-125	0.0307554	2.073e-41	159	FALSE	chr11	11	66108660	rs947978
cg04006266	chr11:66871740:SNP	-0.333172	0.0411029	5.24e-16	18588	A	T	0.0169	0.0028	TRUE	24	----??-------+?----??--?--???-?+-?-?	10.4	25.6824	0.3161	0.0048514	-0.328769	0.0446258	1.742e-13	0.0458966	3.894e-13	159	FALSE	chr11	11	66871740
cg04006266	chr11:65587098:SNP	-0.0987436	0.0115176	1.005e-17	27746	C	A	0.1609	0.0144	TRUE	36	+++++++++++++++++++-++++++-+++++++++	28.4	48.9111	0.05937	0.0019212	-0.101958	0.0141678	6.179e-13	0.0160953	8.52e-10	159	FALSE	chr11	11	65587098	rs10896055
cg04006266	chr11:66196384:SNP	0.412042	0.0098416	0	26647	T	C	0.246	0.0488	TRUE	34	++++++++++++++++++++++++?+?+++++++++	32.5	48.8999	0.03683	0.0016086	0.410678	0.0125369	2.37e-235	0.0145835	1.27e-175	159	FALSE	chr11	11	66196384	rs117777720
cg04006266	chr11:66196042:INDEL	0.337343	0.0200766	2.328e-63	23414	D	I	0.0581	0.0104	TRUE	31	++++++??+?+++++--+++++++?++++++?++++	0	27.0416	0.6211	0	0.337343	0.0200766	2.328e-63	0.0200766	2.328e-63	159	FALSE	chr11	11	66196042
cg04006266	chr11:66262606:SNP	0.503489	0.0082795	0	27747	T	C	0.3612	0.0266	TRUE	36	++++++++++++++++++++++++++++++++++++	78.4	161.921	3.093e-18	0.0090591	0.494289	0.018542	1.46e-156	0.0383037	1.827e-39	159	FALSE	chr11	11	66262606	rs2511224
cg04006266	chr11:66400480:SNP	0.534481	0.007883	0	27257	C	T	0.4757	0.0306	TRUE	35	------------------------?-----------	74.6	133.684	9.275e-14	0.0064564	0.534349	0.0163519	3.2e-234	0.0309951	1.24e-66	159	FALSE	chr11	11	66400480	rs535211
cg04006266	chr11:66409409:SNP	0.384234	0.0101958	1.6709653938804e-308	27133	A	G	0.221	0.0375	TRUE	35	++++++++++++++++++++++++++?+++++++++	28.4	47.4703	0.06231	0.0014621	0.384777	0.0125935	5.05e-205	0.0142353	1.85e-160	159	FALSE	chr11	11	66409409	rs519380
cg04006266	chr11:66206169:SNP	0.451461	0.0089462	0	27736	T	C	0.2916	0.0282	TRUE	36	++++++++++++++++++++++++++++++++++++	70	116.681	1.022e-10	0.0068128	0.444615	0.0171223	1.17e-148	0.0298246	9.201e-52	159	FALSE	chr11	11	66206169	rs11110
cg04006266	chr11:66305149:SNP	-0.442206	0.0484601	7.163e-20	6135	T	C	0.0365	0.0076	TRUE	8	-???-????????-???-???????-??-???-??-	0	6.17736	0.5192	0	-0.442206	0.0484601	7.163e-20	0.0484601	7.163e-20	159	FALSE	chr11	11	66305149	rs187830332
cg04006266	chr2:167047048:SNP	0.0064259	0.0101741	0.5276	27614	G	A	0.1367	0.0132	FALSE	36	+-++--++----++-+---+--+-+--+++-+----	4.7	36.7247	0.3888	0.0001861	0.0065546	0.0105291	0.5336	0.0106754	0.5472	159	FALSE	chr2	2	167047048	rs10178515
cg04006266	chr11:66292363:INDEL	-0.543551	0.0294865	7.026e-76	10927	D	I	0.0582	0.0124	TRUE	16	?--??-????--?--?--?-???-?-???--???--	16.6	17.9958	0.2629	0.00287	-0.547614	0.0335162	5.23e-60	0.0353755	2.804e-53	159	FALSE	chr11	11	66292363
cg04006266	chr11:66418966:SNP	-0.48161	0.0299277	2.882e-58	8480	A	C	0.0797	0.0313	TRUE	13	-???-?????--?-??--???????-??-??--?--	27.5	16.5576	0.167	0.0046646	-0.482594	0.0376348	1.218e-37	0.0412943	1.972e-31	159	FALSE	chr11	11	66418966	rs141096511
cg04006266	chr11:66167406:SNP	0.416014	0.00892	0	26956	A	C	0.3132	0.0195	TRUE	35	+++++++?++++++++++++++++++++++++++++	68	106.253	2.306e-09	0.0059964	0.411845	0.0165253	4.28e-137	0.0278757	2.304e-50	159	FALSE	chr11	11	66167406	rs7938676
cg04006266	chr11:65752695:SNP	-0.260378	0.0276772	5.071e-21	26728	G	C	0.0252	0.005	TRUE	34	++++++++++++++++-++?+++++-++++++++?-	0	32.0431	0.5146	0	-0.260378	0.0276772	5.071e-21	0.0276772	5.071e-21	159	FALSE	chr11	11	65752695	rs79182209
cg04006266	chr11:66451508:SNP	0.348614	0.0166364	1.69e-97	25962	A	G	0.0749	0.0088	TRUE	33	++++++++++++++++++++++++++???+++++++	26.5	43.5093	0.08434	0.0033354	0.347237	0.0202411	5.76e-66	0.0226199	1.363e-53	159	FALSE	chr11	11	66451508	rs78094475
cg04006266	chr11:66692308:SNP	0.316038	0.0087799	9.76e-284	27238	T	C	0.3498	0.0166	TRUE	35	++++++++++++++++++++++++?+++++++++++	48.1	65.5045	0.0009335	0.0025341	0.316622	0.0128242	1.39e-134	0.0169153	6.743e-78	159	FALSE	chr11	11	66692308	rs4930395
cg04006266	chr11:66682860:SNP	-0.395483	0.0084036	0	26463	T	C	0.4433	0.0259	TRUE	34	-------?----------------?-----------	55.1	73.452	6.566e-05	0.0029824	-0.397696	0.0131924	1.21e-199	0.0187049	3.19e-99	159	FALSE	chr11	11	66682860	rs11227624
cg04006266	chr11:66250880:SNP	0.336549	0.0159521	8.39e-99	27124	C	T	0.0935	0.0506	TRUE	35	--------------------------?---------	20.2	42.6306	0.1472	0.0022967	0.339812	0.0185803	1.016e-74	0.0200014	1.566e-63	159	FALSE	chr11	11	66250880	rs77618368
cg04006266	chr11:65773848:SNP	-0.261582	0.0276955	3.556e-21	26730	A	G	0.0253	0.0051	TRUE	34	----------------+--?-----+--------?+	0	32.0658	0.5135	0	-0.261582	0.0276955	3.556e-21	0.0276955	3.556e-21	159	FALSE	chr11	11	65773848	rs72930978
cg04006266	chr11:65715204:SNP	-0.397188	0.0219324	2.675e-73	25206	A	G	0.0441	0.0078	TRUE	32	-------------------?----?-?-?-------	0	20.0601	0.9345	0	-0.397188	0.0219324	2.675e-73	0.0219324	2.675e-73	159	FALSE	chr11	11	65715204	rs71455793
cg04006266	chr11:65334712:SNP	-0.257153	0.0194316	5.604e-40	25378	G	C	0.0553	0.0066	TRUE	32	+++++++?++++++++++++++++?+?+?+++++++	0	29.1392	0.562	0	-0.257153	0.0194316	5.604e-40	0.0194316	5.604e-40	159	FALSE	chr11	11	65334712	rs35111506
cg04006266	chr11:66127639:SNP	0.41927	0.0087883	0	27734	T	C	0.312	0.0189	TRUE	36	++++++++++++++++++++++++++++++++++++	69.9	116.152	1.237e-10	0.0065269	0.414684	0.0167369	1.6e-135	0.0291652	7.356e-47	159	FALSE	chr11	11	66127639	rs73489638
cg04006266	chr11:66085596:SNP	0.305679	0.0188136	2.315e-59	22608	C	G	0.0728	0.0181	TRUE	28	+++?++??+++-+++-+++?+?++?+??++++++++	32.5	40.0171	0.05105	0.0048916	0.30361	0.0243399	1.038e-35	0.0278839	5.783e-28	159	FALSE	chr11	11	66085596	rs7941602
cg04006266	chr11:66337498:SNP	0.431084	0.0089678	0	27242	T	C	0.3012	0.0215	TRUE	35	++++++++++++++++++++++++?+++++++++++	70.5	115.357	8.78e-11	0.0068189	0.424919	0.0172844	1.88e-133	0.0304263	1.443e-45	159	FALSE	chr11	11	66337498	rs1945302
cg04006266	chr11:67211569:SNP	-0.0984689	0.0089843	5.946e-28	24997	C	T	0.4276	0.0255	TRUE	32	++++++??-++++++-++++++++?+?+++++++++	50.7	62.9393	0.0005994	0.0027034	-0.101254	0.0135385	7.491e-14	0.0182409	6.73e-08	159	FALSE	chr11	11	67211569	rs1808279
cg04006266	chr11:66176155:SNP	0.426427	0.0088349	0	27245	G	T	0.3159	0.0194	TRUE	35	------------------------?-----------	68.9	109.471	7.349e-10	0.0061414	0.422033	0.0165922	1.02e-142	0.028446	8.442e-51	159	FALSE	chr11	11	66176155	rs4930365
cg04006266	chr11:65295181:SNP	-0.0072534	0.0163446	0.6572	24452	T	C	0.0554	0.0076	FALSE	31	---+++?----++-+---+-++-+?-?-?-+?++--	13.9	34.8522	0.2481	0.0013585	-0.0054355	0.0180766	0.7636	0.0189882	0.7025	159	FALSE	chr11	11	65295181	rs36085849
cg04006266	chr11:66104993:SNP	0.367497	0.0104801	2.21e-269	25855	T	C	0.2157	0.0184	TRUE	33	+++++++?++++++++++++++++?+?+++++++++	64.7	90.7114	1.597e-07	0.0067436	0.36591	0.0185339	9.261e-87	0.0297082	3.788e-35	159	FALSE	chr11	11	66104993	rs3116068
cg04006266	chr11:66306355:SNP	0.400933	0.0095456	0	27750	G	A	0.2522	0.0444	TRUE	36	------------------------------------	28.5	48.9448	0.05899	0.001324	0.402401	0.0117661	2.42e-256	0.0133487	3.4e-198	159	FALSE	chr11	11	66306355	rs3737525
cg04006266	chr11:66581799:SNP	0.351609	0.0212983	3.173e-61	24172	A	G	0.0551	0.0261	TRUE	31	++++++?++++++++++++?++++?+??++++++++	0	27.1531	0.6152	0	0.351609	0.0212983	3.173e-61	0.0212983	3.173e-61	159	FALSE	chr11	11	66581799	rs147312384
cg04006266	chr11:66592966:INDEL	0.368611	0.0121585	6.83e-202	16740	I	D	0.2631	0.0158	TRUE	21	?--??--???--?--?----??--?-?-?--??---	54.4	43.8252	0.001588	0.0037949	0.366364	0.0192004	3.628e-81	0.0266425	1.557e-43	159	FALSE	chr11	11	66592966	rs1327877523
cg04006266	chr11:67146987:SNP	-0.565052	0.0537303	7.256e-26	13090	A	G	0.0146	0.0028	TRUE	14	------?--???--?????-??-???????-?-???	0	11.7435	0.5488	0	-0.565052	0.0537303	7.256e-26	0.0537303	7.256e-26	159	FALSE	chr11	11	67146987	rs118021699
cg04006266	chr11:67100570:SNP	-0.366929	0.0406991	1.957e-19	19659	G	A	0.0162	0.0027	TRUE	24	+++++??++++++?++++++?++??+???+?++?+?	11.3	25.9256	0.3044	0.0051811	-0.364503	0.0444099	2.255e-16	0.045876	1.262e-15	159	FALSE	chr11	11	67100570	rs11227770
cg04006266	chr11:65753581:SNP	-0.477881	0.0424978	2.455e-29	17810	A	G	0.0166	0.0043	TRUE	19	--?-?-?-??---?-???-?-?-??-???-----?-	0	15.7046	0.6132	0	-0.477881	0.0424978	2.455e-29	0.0424978	2.455e-29	159	FALSE	chr11	11	65753581	rs147053448
cg04006266	chr11:66250838:SNP	0.42069	0.0095519	0	27746	C	A	0.2499	0.0461	TRUE	36	------------------------------------	37.1	55.6697	0.01461	0.0019643	0.420594	0.0126161	1.09e-243	0.0151929	9.24e-169	159	FALSE	chr11	11	66250838	rs57634456
cg04006266	chr11:67070484:SNP	-0.587053	0.058176	6.056e-24	11320	G	A	0.0152	0.004	TRUE	11	+++?++??????++?????+??+???????+?+???	0	6.2326	0.7954	0	-0.587053	0.058176	6.056e-24	0.058176	6.056e-24	159	FALSE	chr11	11	67070484	rs142507595
cg04006266	chr11:66328719:SNP	-0.641841	0.0081493	0	24390	T	C	0.437	0.0375	TRUE	32	-------?-?--------------?-?---------	79.5	151.362	8.779e-18	0.0083779	-0.637578	0.0188423	5.51e-251	0.0397899	1.551e-58	159	FALSE	chr11	11	66328719	rs618838
cg04006266	chr11:66338977:SNP	0.341366	0.0139976	2.33e-131	17258	G	A	0.1675	0.0115	TRUE	22	?--??--???--?--?----??----?-?--??---	17.6	25.4977	0.2263	0.000949	0.342411	0.0160394	4.06e-101	0.0169956	9.87e-90	159	FALSE	chr11	11	66338977	rs377281153
cg04006266	chr11:67213748:SNP	-0.0973792	0.0088517	3.769e-28	25776	T	G	0.4281	0.0257	TRUE	33	------?-+------+--------?-?---------	49.9	63.9024	0.000678	0.0026163	-0.100284	0.0132041	3.081e-14	0.0176763	3.608e-08	159	FALSE	chr11	11	67213748	rs7479801
cg04006266	chr11:66039032:SNP	0.149641	0.0117122	2.218e-37	26469	A	G	0.1655	0.0141	TRUE	34	++++++++++++++++++++++++++??++++++++	0	32.8368	0.4752	0	0.149641	0.0117122	2.218e-37	0.0117122	2.218e-37	159	FALSE	chr11	11	66039032	rs2017969
cg04006266	chr11:66623058:SNP	0.323707	0.019586	2.326e-61	25095	T	C	0.0654	0.0341	TRUE	32	++++-+?+++++++++++++++++?+??++++++++	5.7	32.8668	0.3757	0.000753	0.324476	0.020479	1.538e-56	0.0207654	8.681e-55	159	FALSE	chr11	11	66623058	rs78158021
cg04006266	chr11:66152832:SNP	0.422696	0.0087811	0	27718	C	T	0.3129	0.0191	TRUE	36	------------------------------------	68.8	112.31	4.913e-10	0.0062077	0.418915	0.0164543	5.58e-143	0.0281774	7.203e-51	159	FALSE	chr11	11	66152832	rs7931458
cg04006266	chr11:66063508:INDEL	0.333649	0.0146745	1.95e-114	10425	I	D	0.3066	0.0175	TRUE	16	?--??-????--?--?---????-?-???--???--	50	30.0137	0.01187	0.0035319	0.327709	0.0219635	2.42e-50	0.0293625	6.384e-30	159	FALSE	chr11	11	66063508
cg04006266	chr11:67207426:SNP	-0.0968777	0.008975	3.665e-27	25123	A	G	0.4263	0.0259	TRUE	32	------?-+------+--------?-??--------	49.3	61.2036	0.0009714	0.0025513	-0.0998331	0.0133358	7.097e-14	0.0177194	4.568e-08	159	FALSE	chr11	11	67207426	rs2302264
cg04006266	chr11:66966239:INDEL	-0.400655	0.0610548	5.301e-11	9524	D	I	0.0148	0.002	TRUE	12	?--???????--????----??--?-????????-?	0	9.3777	0.5871	0	-0.400655	0.0610548	5.301e-11	0.0610548	5.301e-11	159	FALSE	chr11	11	66966239	rs1857548249
cg04006266	chr11:66080770:SNP	0.365061	0.0104871	1.7e-265	24882	T	C	0.228	0.0127	TRUE	32	++++++?++++++++++++?++++?+?+++++++++	62.6	82.8687	1.293e-06	0.0059774	0.361622	0.0180666	3.99e-89	0.028034	9.168e-39	159	FALSE	chr11	11	66080770	rs7924580
cg04006266	chr11:66274853:SNP	0.419385	0.0095949	0	27747	G	A	0.2472	0.0463	TRUE	36	------------------------------------	39.8	58.1137	0.008361	0.0022164	0.419252	0.0129669	2.44e-229	0.0159313	1e-152	159	FALSE	chr11	11	66274853	rs11822099
cg04006266	chr11:65983349:SNP	-0.320809	0.0371662	6.042e-18	7531	T	C	0.0549	0.0181	TRUE	11	-???-?????--?-???-???????-??-??-??--	0	9.61687	0.4747	0	-0.320809	0.0371662	6.042e-18	0.0371662	6.042e-18	159	FALSE	chr11	11	65983349	rs149888487
cg04006266	chr11:66308805:SNP	0.400775	0.0095478	0	27748	T	C	0.2522	0.0444	TRUE	36	++++++++++++++++++++++++++++++++++++	29	49.3192	0.05491	0.0013601	0.4023	0.0118182	5.58e-254	0.013454	5.48e-195	159	FALSE	chr11	11	66308805	rs60645853
cg04006266	chr11:66318972:SNP	0.54787	0.0079558	0	27132	A	G	0.436	0.0219	TRUE	35	++++++++++++++++++++++++++?+++++++++	77.3	149.915	1.679e-16	0.0076444	0.546686	0.0173987	1.04e-216	0.0350794	5.492e-55	159	FALSE	chr11	11	66318972	rs490998
cg04006266	chr11:65778763:SNP	-0.118618	0.0114566	4.028e-25	23660	G	A	0.2022	0.0303	TRUE	31	++-++++?+?+++++--+++++++?+?++++?++--	43.6	53.2202	0.005609	0.0032045	-0.117499	0.0161375	3.311e-13	0.0203241	5.337e-09	159	FALSE	chr11	11	65778763	rs11227378
cg04006266	chr11:66843350:SNP	-0.233359	0.0147315	1.625e-56	23872	G	A	0.1109	0.015	TRUE	31	++++++?+++++++?+++++++++?+??++++++++	18.4	36.7729	0.1839	0.0015482	-0.23398	0.0169674	2.929e-43	0.0180573	3.327e-38	159	FALSE	chr11	11	66843350
cg04006266	chr11:66437010:SNP	0.534598	0.0079797	0	26649	C	T	0.4752	0.0302	TRUE	34	------------------------?-?---------	74.7	130.397	1.605e-13	0.0064734	0.535018	0.0166137	1.58e-227	0.0315312	1.781e-64	159	FALSE	chr11	11	66437010	rs12417769
cg04006266	chr11:65218988:SNP	0.0050552	0.0099225	0.6104	16704	G	A	0.3179	0.0432	FALSE	21	?-+??+-???-+?--?----??+-?+?+?--??+++	0	17.4673	0.6225	0	0.0050552	0.0099225	0.6104	0.0099225	0.6104	159	FALSE	chr11	11	65218988	rs79286718
cg04006266	chr11:65582953:INDEL	0.0853878	0.0118602	6.043e-13	15190	D	I	0.368	0.0311	TRUE	19	?++??+????++?-+?++++??++?+?+??+??+++	27.5	24.8152	0.1301	0.0010473	0.0898104	0.0147533	1.147e-09	0.0163507	1.768e-07	159	FALSE	chr11	11	65582953
cg04006266	chr11:66924843:SNP	-0.360374	0.0408648	1.158e-18	19756	T	C	0.0161	0.0029	TRUE	25	-----?-------??-----?--?--???-?--?-?	0	22.0269	0.5777	0	-0.360374	0.0408648	1.158e-18	0.0408648	1.158e-18	159	FALSE	chr11	11	66924843	rs61891343
cg04006266	chr11:66518990:SNP	0.372961	0.0096588	0	26209	C	T	0.2677	0.0165	TRUE	34	-------?-----------------------?----	55.6	74.3388	5.037e-05	0.0040281	0.372723	0.015266	1.18e-131	0.0217582	7.32e-66	159	FALSE	chr11	11	66518990	rs10791890
cg04006266	chr11:66760245:SNP	0.289705	0.009639	1.84e-198	23369	C	A	0.3365	0.0169	TRUE	30	-------?-?-----------?--?-??--------	44.1	51.8537	0.00566	0.0022348	0.284771	0.0136067	2.94e-97	0.0172351	2.095e-63	159	FALSE	chr11	11	66760245	rs2513657
cg04006266	chr11:66384571:INDEL	-0.470035	0.0376536	9.228e-36	6550	D	I	0.0564	0.008	TRUE	9	-??--???-???-??-????-???????-???-???	0	5.74183	0.6761	0	-0.470035	0.0376536	9.228e-36	0.0376536	9.228e-36	159	FALSE	chr11	11	66384571	rs779205837
cg04006266	chr11:66246965:SNP	-0.471696	0.0347443	5.541e-42	13135	T	C	0.0326	0.0047	TRUE	17	---?-?????----??---??????-????----?-	14.3	18.6759	0.2858	0.0035188	-0.467663	0.0385479	7.149e-34	0.040555	2.866e-31	159	FALSE	chr11	11	66246965	rs117107530
cg04006266	chr11:66437422:SNP	0.340237	0.0193021	1.53e-69	26467	G	A	0.0642	0.034	TRUE	34	--------------------------??--------	5.5	34.9313	0.3764	0.0007544	0.341315	0.020158	2.613e-64	0.0204318	2.909e-62	159	FALSE	chr11	11	66437422	rs648491
cg04006266	chr11:66786293:INDEL	0.242114	0.031711	2.258e-14	6936	I	D	0.0805	0.0111	TRUE	9	?--????????-?-???-????-??-????????--	23.9	10.5094	0.2311	0.0033454	0.247158	0.040828	1.416e-09	0.0416579	6.175e-09	159	FALSE	chr11	11	66786293	rs1224074250
cg04006266	chr11:67033914:INDEL	-0.363324	0.0576351	2.903e-10	10594	D	I	0.015	0.0023	TRUE	13	?--???-???--????----??-??-???-????-?	0	11.1493	0.5162	0	-0.363324	0.0576351	2.903e-10	0.0576351	2.903e-10	159	FALSE	chr11	11	67033914	rs1230903212
cg04006266	chr11:66171440:SNP	0.357606	0.0172412	1.47e-95	21612	A	C	0.0862	0.0113	TRUE	28	++++++??+?+++++++++?+?++?+??++++++++	12.9	30.9987	0.2712	0.0012537	0.358342	0.0189348	7.095e-80	0.0197947	5.928e-73	159	FALSE	chr11	11	66171440	rs10896119
cg04006266	chr11:65993213:SNP	0.149364	0.0114298	5.019e-39	27748	C	G	0.1651	0.0141	TRUE	36	++++++++++++++++++++++++++++++++++++	2	35.7297	0.434	9.93e-05	0.149051	0.0116001	8.704e-38	0.0116681	1.616e-37	159	FALSE	chr11	11	65993213	rs7925123
cg04006266	chr11:66685343:SNP	0.316003	0.0087814	1.42e-283	27232	C	G	0.3498	0.0167	TRUE	35	++++++++++++++++++++++++?+++++++++++	48.4	65.8299	0.0008554	0.0025611	0.316701	0.0128574	5.76e-134	0.0170024	4.188e-77	159	FALSE	chr11	11	66685343	rs11227627
cg04006266	chr11:66456387:SNP	0.532837	0.0079689	0	26649	T	C	0.4814	0.0339	TRUE	34	++++++++++++++++++++++++?+?+++++++++	73.7	125.61	9.958e-13	0.0061409	0.533518	0.0163044	7.51e-235	0.0303323	4.433e-69	159	FALSE	chr11	11	66456387	rs2276138
cg04006266	chr11:65783143:INDEL	-0.264875	0.029812	6.401e-19	22405	D	I	0.0259	0.0051	TRUE	29	----+-??-?---------?----?------?--?+	3.5	29.0259	0.4112	0.0009657	-0.266028	0.0306816	4.298e-18	0.0309044	1.028e-17	159	FALSE	chr11	11	65783143
cg04006266	chr11:65586509:SNP	-0.101874	0.0115643	1.259e-18	27744	A	T	0.1594	0.0148	TRUE	36	-------------------+------+---------	28.3	48.8054	0.06058	0.0019224	-0.105444	0.0142159	1.195e-13	0.0161258	2.659e-10	159	FALSE	chr11	11	65586509	rs621348
cg04006266	chr11:66392880:SNP	0.348901	0.011458	1.18e-203	26273	T	C	0.1667	0.0109	TRUE	34	++++++?+++++++++++++++++++?+++++++++	1.7	33.5597	0.4402	7.69e-05	0.349132	0.0116036	6.89e-199	0.0116523	5.5e-197	159	FALSE	chr11	11	66392880	rs11550057
cg04006266	chr11:66829313:SNP	-0.298241	0.0095648	1.92e-213	21589	A	G	0.4268	0.0408	TRUE	28	---?---?-?----?------?--?-?----?----	34.4	41.1303	0.04001	0.001367	-0.295366	0.012437	1.12e-124	0.0145705	4.08e-93	159	FALSE	chr11	11	66829313	rs56012018
cg04006266	chr11:66273233:SNP	0.419457	0.0095932	0	27750	C	T	0.2473	0.0463	TRUE	36	------------------------------------	39.5	57.8936	0.008801	0.0021945	0.419285	0.0129386	2.28e-230	0.0158682	5.59e-154	159	FALSE	chr11	11	66273233	rs11227500
cg04006266	chr11:66342691:SNP	0.585359	0.0078638	0	26620	A	G	0.4965	0.0152	TRUE	34	++++++++++++++++++++++++?+?+++++++++	80.5	168.828	3.72e-20	0.0087683	0.582768	0.0185433	8.54e-217	0.0402314	5.857e-48	159	FALSE	chr11	11	66342691	rs662094
cg04006266	chr11:66199665:SNP	0.355499	0.0288545	7.033e-35	18283	T	C	0.0358	0.0089	TRUE	25	+++?++??++++++++++??+??+?+??+++++?+-	15.9	28.5521	0.2374	0.0040232	0.351804	0.0324436	2.14e-27	0.0343273	3.924e-25	159	FALSE	chr11	11	66199665	rs150233594
cg04006266	chr11:66037270:SNP	0.149693	0.0117129	2.116e-37	26469	G	A	0.1656	0.0142	TRUE	34	--------------------------??--------	0	32.8391	0.4751	0	0.149693	0.0117129	2.116e-37	0.0117129	2.116e-37	159	FALSE	chr11	11	66037270	rs10750781
cg04006266	chr11:66338974:SNP	0.341366	0.0139976	2.33e-131	17258	A	G	0.1675	0.0115	TRUE	22	?++??++???++?++?++++??++++?+?++??+++	17.6	25.4977	0.2263	0.000949	0.342411	0.0160394	4.06e-101	0.0169956	9.87e-90	159	FALSE	chr11	11	66338974	rs376764069
cg04006266	chr11:66629482:SNP	0.326483	0.0194579	3.481e-63	25584	C	A	0.0656	0.0353	TRUE	33	------?-------------------??--------	0	28.249	0.657	0	0.326483	0.0194579	3.481e-63	0.0194579	3.481e-63	159	FALSE	chr11	11	66629482	rs744465
cg04006266	chr11:65733465:SNP	-0.335515	0.0203443	4.2e-61	24348	A	G	0.0524	0.0097	TRUE	31	------?----+-------?----?-?-?-------	7.8	32.545	0.3426	0.0011084	-0.336604	0.0216113	1.07e-54	0.0220702	3.419e-52	159	FALSE	chr11	11	65733465	rs79177013
cg04006266	chr11:66924721:SNP	-0.292662	0.0399199	2.28e-13	18813	G	T	0.0185999999999999	0.0056	TRUE	23	+++++?++?++++??-++++??+?++???+?++?+?	0	21.6199	0.4828	0	-0.292662	0.0399199	2.28e-13	0.0399199	2.28e-13	159	FALSE	chr11	11	66924721	rs11227718
cg04006266	chr11:66131149:SNP	0.41936	0.0087816	0	27718	C	T	0.3138	0.0194	TRUE	36	------------------------------------	69.5	114.887	1.952e-10	0.0064152	0.415007	0.0166352	2.27e-137	0.0288253	5.986e-48	159	FALSE	chr11	11	66131149	rs1039594
cg04006266	chr11:66576008:SNP	-0.407895	0.029897	2.212e-42	10167	A	T	0.0622	0.0142	TRUE	16	---?????-?--?-?---???????-??-??--?--	0	10.948	0.7563	0	-0.407895	0.029897	2.212e-42	0.029897	2.212e-42	159	FALSE	chr11	11	66576008	rs12792358
cg04006266	chr11:66305397:INDEL	0.485675	0.0105738	0	16768	I	D	0.3818	0.0293	TRUE	21	?--??--???--?--?----??--?-?-?--??---	79	95.2142	8.96e-12	0.0090638	0.469855	0.0244097	1.448e-82	0.0503386	5.004e-22	159	FALSE	chr11	11	66305397	rs1590790232
cg04006266	chr11:66842469:SNP	-0.216577	0.0155472	4.149e-44	26492	A	G	0.0897	0.0155	TRUE	35	-------------+?---------------------	32	49.9958	0.03778	0.0040471	-0.219439	0.0198778	2.466e-28	0.0228616	2.71e-21	159	FALSE	chr11	11	66842469
cg04006266	chr11:66377035:SNP	-0.47757	0.0287262	4.6e-62	12187	C	T	0.0544	0.012	TRUE	19	+++++?????++++?+++??+????+??+??++?++	0	11.8105	0.8569	0	-0.47757	0.0287262	4.6e-62	0.0287262	4.6e-62	159	FALSE	chr11	11	66377035	rs7119588
cg04006266	chr11:66878249:SNP	-0.355396	0.0407079	2.538e-18	19755	A	G	0.0163	0.0029	TRUE	25	-----?-------??-----?--?--???-?--?-?	0	20.6895	0.657	0	-0.355396	0.0407079	2.538e-18	0.0407079	2.538e-18	159	FALSE	chr11	11	66878249
cg04006266	chr11:67036184:SNP	-0.34501	0.0410464	4.265e-17	19269	A	C	0.0164	0.0028	TRUE	24	-----?-------??-----?--??-???-?--?-?	0	22.4143	0.4954	0	-0.34501	0.0410464	4.265e-17	0.0410464	4.265e-17	159	FALSE	chr11	11	67036184	rs61758508
cg04006266	chr11:66936161:SNP	-0.356877	0.0408302	2.321e-18	19880	T	C	0.0161	0.0029	TRUE	24	-----??------??-----?--??-???----?-?	0	20.7118	0.5987	0	-0.356877	0.0408302	2.321e-18	0.0408302	2.321e-18	159	FALSE	chr11	11	66936161	rs11227723
cg04006266	chr11:66066950:SNP	0.291552	0.0184595	3.415e-56	24188	C	G	0.0684	0.0149	TRUE	31	++++++?++++++++++++?++++?+??++++++++	0	25.3342	0.7086	0	0.291552	0.0184595	3.415e-56	0.0184595	3.415e-56	159	FALSE	chr11	11	66066950	rs72938517
cg04006266	chr11:66328095:SNP	-0.635427	0.0077287	0	27257	T	C	0.4333	0.035	TRUE	35	------------------------?-----------	78.6	158.78	4.932e-18	0.0077725	-0.632234	0.0174369	7.35e-288	0.0360933	2.249e-69	159	FALSE	chr11	11	66328095	rs1815739
cg04006266	chr11:66835372:SNP	0.272294	0.0091529	1.76e-194	23125	A	G	0.5015	0.0191	TRUE	31	+++++++?+?++++?+++++++++?+?+++++++++	39.7	49.7455	0.01318	0.0017393	0.269379	0.0124363	4.81e-104	0.0151771	5.638e-72	159	FALSE	chr11	11	66835372	rs7129017
cg04006266	chr11:66163601:SNP	0.42338	0.0087783	0	27717	G	A	0.313	0.0191	TRUE	36	------------------------------------	68.5	110.973	7.905e-10	0.0060964	0.419495	0.0163527	3.92e-145	0.0278328	2.966e-52	159	FALSE	chr11	11	66163601	rs12418706
cg04006266	chr11:66134085:SNP	0.357572	0.0103946	2.53e-259	27228	T	C	0.2056	0.0147	TRUE	35	++++++++++++++++++++++++?+++++++++++	52.4	71.4605	0.0001792	0.0042178	0.356577	0.0157915	6.77e-113	0.0218471	3.29e-60	159	FALSE	chr11	11	66134085	rs8187658
cg04006266	chr11:66085860:SNP	0.318362	0.0188015	2.576e-64	25766	T	C	0.0613	0.0136	TRUE	33	++++++?++++++++-++++++++?+?+++++++++	0	30.6691	0.5339	0	0.318362	0.0188015	2.576e-64	0.0188015	2.576e-64	159	FALSE	chr11	11	66085860	rs77552615
cg04006266	chr11:65329392:SNP	-0.0911333	0.0096272	2.9e-21	25189	G	A	0.3146	0.0295	TRUE	32	+++++++?+++++-+--+++++++?+??++++++++	0	27.0094	0.6717	0	-0.0911333	0.0096272	2.9e-21	0.0096272	2.9e-21	159	FALSE	chr11	11	65329392	rs1111934
cg04006266	chr11:65885802:SNP	0.221676	0.0107699	3.91e-94	27749	A	G	0.1945	0.0231	TRUE	36	++++++++++++++++++++++++++++++++++++	5.1	36.8789	0.382	0.0002268	0.221906	0.0111663	6.994e-88	0.0113481	5.626e-85	159	FALSE	chr11	11	65885802	rs56314482
cg04006266	chr11:66158571:SNP	0.176711	0.0123772	3.037e-46	14013	A	T	0.382	0.0463	TRUE	16	+??++??++++-+??+????+++?????+??++???	20.1	18.7663	0.2245	0.0006367	0.174139	0.0144039	1.197e-33	0.0154849	3.649e-30	159	FALSE	chr11	11	66158571	rs3862388
cg04006266	chr11:65881627:SNP	0.260409	0.0161743	2.545e-58	25598	T	C	0.0812	0.0099	TRUE	33	++++++??++++++++++++++++?+++++++++++	0	24.0734	0.8417	0	0.260409	0.0161743	2.545e-58	0.0161743	2.545e-58	159	FALSE	chr11	11	65881627	rs112429336
cg04006266	chr11:66263899:SNP	0.498478	0.0105381	0	17261	C	T	0.3596	0.0284	TRUE	22	?--??--???--?--?----??----?-?--??---	80.4	106.97	1.654e-13	0.0102562	0.479795	0.0251072	2.09e-81	0.0536789	1.598e-20	159	FALSE	chr11	11	66263899	rs2444847
cg04006266	chr11:66608521:SNP	-0.444303	0.0184817	1.06e-127	8978	G	C	0.2004	0.0316	TRUE	15	+++?????+??+?+?+++???????+??+??++?++	11.1	15.7492	0.3289	0.0006709	-0.444274	0.0202701	1.76e-106	0.0207909	2.54e-101	159	FALSE	chr11	11	66608521	rs1201342
cg04006266	chr11:65800096:INDEL	0.100599	0.0129128	6.667e-15	15908	I	D	0.2533	0.0212	TRUE	20	?--??-????--?--?----??--?-?+?--??---	35.9	29.6217	0.05682	0.0019158	0.101077	0.0170918	3.343e-09	0.0201314	5.82e-07	159	FALSE	chr11	11	65800096	rs1406697042
cg04006266	chr11:66251451:INDEL	0.40174	0.012196	5.82e-238	16762	I	D	0.2592	0.0541	TRUE	21	?--??--???--?--?----??--?-?-?--??---	29.9	28.5449	0.09711	0.0013685	0.400294	0.0153231	1.97e-150	0.0174067	7.41e-118	159	FALSE	chr11	11	66251451	rs1402511619
cg04006266	chr11:66711195:SNP	0.334116	0.0134724	8.93e-136	27130	A	C	0.1232	0.0462	TRUE	35	++++++++++++++++-+++++++++?+++++++++	32.6	50.4245	0.03459	0.0031118	0.336151	0.017192	3.908e-85	0.0199805	9.044e-63	159	FALSE	chr11	11	66711195	rs117905790
cg04006266	chr11:66111251:SNP	0.415648	0.0087773	0	27737	C	T	0.3136	0.0178	TRUE	36	------------------------------------	71.5	122.904	1.053e-11	0.0070527	0.410814	0.0171858	2.76e-126	0.0308219	1.905e-41	159	FALSE	chr11	11	66111251	rs1892940
cg04006266	chr11:66690619:SNP	0.314729	0.0196341	7.927e-58	25963	T	C	0.0799	0.0615	TRUE	33	++++-+++++++++++-+++++++?+??++++++++	0	31.0018	0.5169	0	0.314729	0.0196341	7.927e-58	0.0196341	7.927e-58	159	FALSE	chr11	11	66690619	rs140692596
cg04006266	chr11:66914319:SNP	-0.360374	0.0408648	1.158e-18	19756	T	C	0.0161	0.0029	TRUE	25	-----?-------??-----?--?--???-?--?-?	0	22.0269	0.5777	0	-0.360374	0.0408648	1.158e-18	0.0408648	1.158e-18	159	FALSE	chr11	11	66914319	rs61891340
cg04006266	chr11:66709727:SNP	0.42041	0.0085366	0	24993	C	T	0.4628	0.04	TRUE	33	-------?-?--------------?-----------	65.5	92.8668	7.649e-08	0.0046408	0.42011	0.0152892	3.25e-166	0.0247741	1.375e-64	159	FALSE	chr11	11	66709727	rs7936290
cg04006266	chr11:66224559:SNP	-0.445304	0.0426943	1.808e-25	7196	A	G	0.0412	0.0084	TRUE	11	-???-??????-?-???-???????-??-??--?--	28.5	13.984	0.1737	0.0085356	-0.451	0.0543639	1.077e-16	0.0597037	8.747e-14	159	FALSE	chr11	11	66224559	rs141838351
cg04006266	chr11:65961498:SNP	-0.412233	0.023881	9.098e-67	19881	T	G	0.0475	0.0105	TRUE	25	---?--????---------???--?-??--------	6.1	25.5671	0.3755	0.0009569	-0.414285	0.0251298	4.639e-61	0.0254403	4.732e-59	159	FALSE	chr11	11	65961498	rs56223081
cg04006266	chr11:66244251:SNP	0.333433	0.0190083	6.908e-69	25882	G	C	0.0587	0.0105	TRUE	33	----?-?--------++-------?-----------	0	24.5542	0.8237	0	0.333433	0.0190083	6.908e-69	0.0190083	6.908e-69	159	FALSE	chr11	11	66244251	rs73503363
cg04006266	chr11:66262550:SNP	0.419578	0.0095923	0	27749	C	T	0.2473	0.0463	TRUE	36	------------------------------------	39.1	57.4606	0.00973	0.0021525	0.419471	0.0128845	1.7e-232	0.015748	2.14e-156	159	FALSE	chr11	11	66262550	rs11824771
cg04006266	chr11:67230184:SNP	-0.0978698	0.0088295	1.494e-28	25973	T	A	0.4264	0.0254	TRUE	33	+++++++++++++++-++++++++?+??++++++++	47.1	60.442	0.001733	0.0023204	-0.100484	0.0128012	4.174e-15	0.0166773	4.399e-09	159	FALSE	chr11	11	67230184	rs7131041
cg04006266	chr11:66938008:SNP	-0.160629	0.0186576	7.35e-18	19198	C	T	0.0836	0.0123	TRUE	25	+++?++??-?++?+?-++++??++?+??+++-+++-	42.8	41.9649	0.01302	0.006685	-0.151383	0.0263476	9.16e-09	0.0326234	8.491e-07	159	FALSE	chr11	11	66938008	rs1253778
cg04006266	chr11:66427797:INDEL	0.331842	0.0208119	3.096e-57	21797	I	D	0.0689	0.0373	TRUE	28	------??-?-----------?--?-??---?----	15.2	31.8294	0.2385	0.0022178	0.334582	0.0234379	3.121e-46	0.0245344	1.105e-41	159	FALSE	chr11	11	66427797	rs886407343
cg04006266	chr11:65716661:SNP	-0.255924	0.0281035	8.512e-20	25861	T	C	0.0253	0.0051	TRUE	33	------?---------+--?-----+--------?+	4.5	33.5083	0.394	0.0012508	-0.257582	0.0291152	8.991e-19	0.0294282	3.421e-18	159	FALSE	chr11	11	65716661	rs115433980
cg04006266	chr11:66319840:INDEL	0.53752	0.010154	0	16760	D	I	0.4397	0.0219	TRUE	21	?++??++???++?++?++++??++?+?+?++??+++	80.1	100.423	1.058e-12	0.0089284	0.528343	0.0240289	3.77e-107	0.050985	5.49e-26	159	FALSE	chr11	11	66319840	rs1291443389
cg04006266	chr11:66233944:SNP	-0.785902	0.0073798	0	26538	C	G	0.4017	0.0199	TRUE	34	------------------------?----?------	86.6	245.842	2.229e-34	0.0121097	-0.770309	0.0208908	1.25e-297	0.0549781	2.357e-46	159	FALSE	chr11	11	66233944	rs7925093
cg04006266	chr11:65319751:SNP	-0.190509	0.0171941	1.57e-28	25976	A	G	0.0702	0.0077	TRUE	33	------------------+-----?-??--------	0	31.1144	0.5112	0	-0.190509	0.0171941	1.57e-28	0.0171941	1.57e-28	159	FALSE	chr11	11	65319751	rs11545200
cg04006266	chr11:66501365:SNP	0.32193	0.0205815	3.782e-55	23864	T	C	0.0542	0.0106	TRUE	30	++++++?++++++++--++++++??+??+++?++++	0	21.2728	0.849	0	0.32193	0.0205815	3.782e-55	0.0205815	3.782e-55	159	FALSE	chr11	11	66501365	rs148531075
cg04006266	chr11:66161370:SNP	0.423286	0.0087788	0	27725	C	T	0.3129	0.0191	TRUE	36	------------------------------------	68.8	112.295	4.94e-10	0.0062032	0.41946	0.0164482	1.88e-143	0.0281661	4.798e-51	159	FALSE	chr11	11	66161370	rs4930181
cg04006266	chr11:65276823:SNP	0.0077004	0.0144191	0.5933	25006	C	T	0.0705	0.0077	FALSE	32	+++---?-++++-+--+--+--+-?+??-+--+-++	0.4	31.1359	0.4594	2.96e-05	0.0077851	0.0144643	0.5904	0.0144823	0.5949	159	FALSE	chr11	11	65276823	rs35138901
cg04006266	chr11:66657399:INDEL	-0.439696	0.0178163	1.78e-134	15897	D	I	0.109	0.0202	TRUE	25	------??-?--?---------?-?-??--??-?--	6.6	25.6909	0.369	0.0005681	-0.440339	0.0186607	4.13e-123	0.0190715	1.31e-117	159	FALSE	chr11	11	66657399
cg04006266	chr11:66045276:INDEL	0.155243	0.0125249	2.791e-35	23000	I	D	0.1668	0.0149	TRUE	30	-------?-?--------------?-??---?----	18.8	35.7151	0.182	0.0011072	0.15224	0.0143658	3.064e-26	0.0154251	7.946e-24	159	FALSE	chr11	11	66045276	rs892082645
cg04006266	chr11:66017768:INDEL	-0.143742	0.0107652	1.147e-40	23412	I	D	0.2461	0.0222	TRUE	31	++++++??+?++++++++++++++?++++++?++++	0	25.553	0.6977	0	-0.143742	0.0107652	1.147e-40	0.0107652	1.147e-40	159	FALSE	chr11	11	66017768	rs1590848858
cg04006266	chr11:66336171:SNP	0.393054	0.0096532	0	27243	A	C	0.2517	0.0444	TRUE	35	++++++++++++++++++++++++?+++++++++++	23.8	44.6478	0.1046	0.0010347	0.393564	0.0114761	9.56e-258	0.0126763	4.34e-211	159	FALSE	chr11	11	66336171	rs11227534
cg04006266	chr11:66849713:SNP	-0.545884	0.055803	1.341e-22	11498	T	C	0.0158	0.0037	TRUE	12	---?--?-?????-?-???-??-???????-?-???	0	8.86489	0.6344	0	-0.545884	0.055803	1.341e-22	0.055803	1.341e-22	159	FALSE	chr11	11	66849713
cg04006266	chr2:167067109:SNP	0.0081853	0.0101776	0.4213	27633	G	A	0.1364	0.0132	FALSE	36	+-++---++---++-+---+--+-+--+++-+----	3.6	36.2969	0.408	0.00014	0.0083291	0.0104474	0.4253	0.0105547	0.438	159	FALSE	chr2	2	167067109	rs4358132
cg04006266	chr11:66302724:SNP	0.414404	0.0096683	0	27229	G	A	0.2491	0.0466	TRUE	35	------------------------?-----------	31.7	49.7592	0.03965	0.0015364	0.413473	0.0122205	6.14e-251	0.0141496	1.51e-188	159	FALSE	chr11	11	66302724	rs12272545
cg04006266	chr11:66397390:INDEL	0.357677	0.0121919	3.47e-189	16769	D	I	0.2614	0.0169	TRUE	21	?++??++???++?++?++++??++?+?+?++??+++	60.7	50.9257	0.000163	0.0049471	0.354744	0.0207266	1.139e-65	0.031044	1.027e-30	159	FALSE	chr11	11	66397390	rs201887590
cg04006266	chr11:67236747:SNP	-0.453288	0.0506465	3.554e-19	13855	A	C	0.0158	0.0032	TRUE	15	---?--?--???--??+??-??-???????-?--??	27.7	19.3623	0.1516	0.0152269	-0.44109	0.062202	1.329e-12	0.070045	9.711e-11	159	FALSE	chr11	11	67236747	rs182185805
cg04006266	chr11:66799195:SNP	0.278925	0.0219915	7.318e-37	20925	T	C	0.0742	0.0514	TRUE	26	++++-+?+++++++?+-+?++?+??+???++++?++	17.1	30.1563	0.2185	0.0026772	0.276533	0.0254205	1.462e-27	0.0265273	7.396e-26	159	FALSE	chr11	11	66799195	rs60421434
cg04006266	chr11:67253673:SNP	-0.100433	0.0088402	6.539e-30	25847	C	A	0.4276	0.0247	TRUE	33	+++++++?-++++++-++++++++?+?+++++++++	48.1	61.6495	0.001255	0.0024246	-0.10277	0.012946	2.048e-15	0.017031	3.7e-09	159	FALSE	chr11	11	67253673	rs630172
cg04006266	chr11:66509369:SNP	0.453261	0.008317	0	26917	C	T	0.4035	0.0272	TRUE	35	-------?----------------------------	72.5	123.504	4.349e-12	0.0064535	0.457242	0.0165681	1.19e-167	0.0302113	7.014e-51	159	FALSE	chr11	11	66509369	rs508443
cg04006266	chr11:66870000:SNP	-0.159013	0.0181737	2.141e-18	21117	G	A	0.0802	0.0123	TRUE	27	++++++??++++-+?-+++++?+??+??+++-+?+-	37.1	41.3283	0.02875	0.0053844	-0.149231	0.0243786	9.275e-10	0.0288881	3.703e-08	159	FALSE	chr11	11	66870000
cg04006266	chr11:66842606:SNP	-0.218483	0.0156048	1.538e-44	26493	C	A	0.0891999999999999	0.0158	TRUE	35	+++++++++++++-?+++++++++++++++++++++	36.6	53.6562	0.01729	0.0050106	-0.22245	0.0207468	8.015e-27	0.0246263	7.191e-19	159	FALSE	chr11	11	66842606	rs60203761
cg04006266	chr11:66131974:INDEL	-0.431422	0.0145639	7.61e-193	8532	I	D	0.431	0.0226	TRUE	13	?++???????++?++?++???????+???+???+++	78.2	55.1462	1.704e-07	0.0102489	-0.427363	0.0334375	2.095e-37	0.0669285	1.148e-10	159	FALSE	chr11	11	66131974
cg04006266	chr11:67248677:SNP	-0.0983626	0.0110332	4.873e-19	16760	T	A	0.4113	0.0218	TRUE	21	?++??++???++?++?+-++??++?+?+?++??+++	59.7	49.6011	0.0002525	0.003886	-0.102059	0.0185844	3.981e-08	0.027363	0.0003247	159	FALSE	chr11	11	67248677	rs1638580
cg04006266	chr11:66806445:SNP	0.104353	0.0178502	5.035e-09	20630	G	A	0.098	0.0482	TRUE	26	+---++??------?-+-?--?-??-??-----?+-	40.1	41.7567	0.01908	0.0056839	0.0965007	0.0246276	8.914e-05	0.0298147	0.0004652	159	FALSE	chr11	11	66806445	rs7103419
cg04006266	chr11:66582036:SNP	-0.41372	0.0544723	3.077e-14	6178	A	G	0.0289	0.0067	TRUE	12	????-???-????-?-+-???????-??-??--?--	0	10.5917	0.4781	0	-0.41372	0.0544723	3.077e-14	0.0544723	3.077e-14	159	FALSE	chr11	11	66582036	rs75224789
cg04006266	chr11:66835266:INDEL	-0.258738	0.0093588	3.09e-168	24274	D	I	0.3528	0.0307	TRUE	32	-------?-?--------------?------?----	8.8	33.9734	0.3262	0.000273	-0.258169	0.009977	1.23e-147	0.0102565	2.04e-140	159	FALSE	chr11	11	66835266	rs557663529
cg04006266	chr11:66681634:SNP	-0.407189	0.0081814	0	27738	T	C	0.4476	0.0265	TRUE	36	------------------------------------	56	79.5011	2.597e-05	0.0031008	-0.41011	0.012945	2.85e-220	0.0185836	2.03e-106	159	FALSE	chr11	11	66681634	rs7935749
cg04006266	chr11:65577468:SNP	-0.268699	0.0245839	8.297e-28	21031	T	A	0.0425	0.0079	TRUE	26	-++?++??+++??++++++?+?++?+?++++++?++	37.3	39.8743	0.03004	0.0095779	-0.269035	0.0330352	3.828e-16	0.0392106	7.247e-12	159	FALSE	chr11	11	65577468	rs117901730
cg04006266	chr11:66423147:SNP	0.34918	0.0114641	9.22e-204	26264	G	A	0.1666	0.0109	TRUE	34	------?-------------------?---------	3.7	34.2644	0.4069	0.0001738	0.349697	0.0117866	1.93e-193	0.0119033	3.75e-189	159	FALSE	chr11	11	66423147	rs57043177
cg04006266	chr11:65714281:SNP	-0.304156	0.04151	2.349e-13	5758	A	C	0.0563	0.0149	TRUE	10	????-?????--?-???-???????-??-??-??--	27.4	12.3898	0.1922	0.0069286	-0.304135	0.0519223	4.699e-09	0.0571447	1.023e-07	159	FALSE	chr11	11	65714281	rs117754316
cg04006266	chr11:66794108:SNP	0.290651	0.0095333	3.78e-204	23722	C	T	0.3388	0.0184	TRUE	31	-------?-?--------------?-??--------	50.9	61.0907	0.0006779	0.0029694	0.287576	0.0143838	6.322e-89	0.0194133	1.123e-50	159	FALSE	chr11	11	66794108	rs1892928
cg04006266	chr11:66081211:SNP	0.362664	0.0104597	2.04e-263	24848	C	G	0.2305	0.0133	TRUE	32	++++++?++++++++++++?++++?+?+++++++++	63.1	83.9342	9.075e-07	0.0060679	0.358749	0.0181256	3.464e-87	0.0283201	1.52e-37	159	FALSE	chr11	11	66081211	rs10791867
cg04006266	chr11:66324422:SNP	0.485035	0.0085348	0	25814	T	C	0.3791	0.0306	TRUE	33	+++++++?++++++++++++++++?+?+++++++++	73.3	119.964	4.225e-12	0.0066977	0.48362	0.0173063	7.64e-172	0.0319962	6.592e-52	159	FALSE	chr11	11	66324422	rs679228
cg04006266	chr11:67033846:SNP	-0.341375	0.0412918	1.369e-16	18953	T	C	0.0166	0.0034	TRUE	23	---?-?-------??-----??-?--???-?--?-?	3.2	22.7216	0.4176	0.0013188	-0.340203	0.0423321	9.241e-16	0.0426461	1.196e-15	159	FALSE	chr11	11	67033846	rs139825050
cg04006266	chr11:66199362:SNP	0.41893	0.0095528	0	27748	G	T	0.2503	0.046	TRUE	36	------------------------------------	34	53.0148	0.02602	0.0017124	0.418773	0.0122917	2.08e-254	0.0144697	2.63e-184	159	FALSE	chr11	11	66199362	rs79798028
cg04006266	chr11:67257037:SNP	-0.111132	0.0093205	8.931e-33	23725	T	C	0.3939	0.0326	TRUE	31	-------?+?---+-+--------?-??--------	59.3	73.7894	1.482e-05	0.0039958	-0.113571	0.0154719	2.128e-13	0.0229251	1.249e-06	159	FALSE	chr11	11	67257037	rs4084113
cg04006266	chr11:66827319:SNP	-0.260202	0.008749	2.27e-194	27737	A	G	0.3511	0.0284	TRUE	36	------------------------------------	14.4	40.8813	0.2279	0.0004689	-0.259748	0.009699	5.41e-158	0.0102191	5.16e-143	159	FALSE	chr11	11	66827319	rs11602157
cg04006266	chr11:66313026:SNP	0.39933	0.0095394	0	27750	G	A	0.2527	0.0443	TRUE	36	------------------------------------	30.4	50.3195	0.04516	0.0014525	0.400869	0.0119378	3.3e-247	0.0137147	2.2e-186	159	FALSE	chr11	11	66313026	rs11227527
cg04006266	chr11:66754609:SNP	-0.327221	0.0090629	1.85e-285	23724	C	T	0.4207	0.0316	TRUE	31	+++++++?+?++++++++++++++?+??++++++++	25.7	40.3566	0.09814	0.000893	-0.328512	0.0109499	9.46e-198	0.0121915	1.1e-158	159	FALSE	chr11	11	66754609	rs11601870
cg04006266	chr11:66210496:SNP	-0.547417	0.0482791	8.448e-30	14239	C	G	0.0174	0.0046	TRUE	16	---?-??-????--?+--??-?-??????----???	0	10.7329	0.7713	0	-0.547417	0.0482791	8.448e-30	0.0482791	8.448e-30	159	FALSE	chr11	11	66210496	rs118011533
cg04006266	chr11:66373305:SNP	0.348884	0.0114583	1.27e-203	26271	A	G	0.1667	0.0109	TRUE	34	++++++?+++++++++++++++++++?+++++++++	1.4	33.474	0.4443	6.51e-05	0.349086	0.011582	1.43e-199	0.0116229	5.89e-198	159	FALSE	chr11	11	66373305	rs1127145
cg04006266	chr11:66812338:SNP	0.116224	0.0176433	4.475e-11	21788	A	G	0.0952	0.0486	TRUE	28	-+++--?+++++++?+-+?+-++??+??+++++?-+	34	40.9202	0.04192	0.0045956	0.10945	0.023116	2.193e-06	0.0267395	1.383e-05	159	FALSE	chr11	11	66812338	rs11227668
cg04006266	chr11:66309269:SNP	0.350042	0.0111518	2.88e-216	27137	T	C	0.1703	0.0121	TRUE	35	++++++++++++++++++++++++++?+++++++++	10.2	37.8691	0.2971	0.0005026	0.351165	0.0120271	2.07e-187	0.0124208	9.78e-175	159	FALSE	chr11	11	66309269	rs3867132
cg04006266	chr11:66316557:SNP	0.547786	0.0079551	0	27141	T	C	0.436	0.0218	TRUE	35	++++++++++++++++++++++++++?+++++++++	77.4	150.228	1.484e-16	0.0076636	0.546762	0.0174145	2.23e-216	0.0351496	9.294e-55	159	FALSE	chr11	11	66316557	rs597626
cg04006266	chr11:67046501:SNP	-0.322907	0.0396435	3.785e-16	20005	A	C	0.017	0.003	TRUE	26	-----?-------+?-----?--?--???-?+-?-?	8.4	27.3001	0.3411	0.003845	-0.319067	0.0423257	4.758e-14	0.0432909	8.718e-14	159	FALSE	chr11	11	67046501	rs12274774
cg04006266	chr11:65577462:SNP	-0.268656	0.0245779	8.213e-28	21031	T	C	0.0426	0.008	TRUE	26	+--?--??---??------?-?--?-?------?--	37.3	39.88	0.03	0.0095767	-0.269002	0.0330291	3.812e-16	0.0392066	7.267e-12	159	FALSE	chr11	11	65577462	rs117980218
cg04006266	chr11:65604862:SNP	0.117596	0.0111334	4.448e-26	26389	A	G	0.1843	0.0153	TRUE	34	++++++?+++++--++++++++++?+++++++++-+	43.9	58.8407	0.003714	0.0033487	0.124001	0.0156828	2.64e-15	0.0198514	3.146e-09	159	FALSE	chr11	11	65604862	rs7938011
cg04006266	chr11:66253383:INDEL	-0.792757	0.0092777	0	16766	I	D	0.4006	0.0226	TRUE	21	?++??++???++?++?++++??++?+?+?++??+++	87	154.058	1.047e-22	0.0124539	-0.766786	0.0271133	5.96e-176	0.0714652	1.358e-28	159	FALSE	chr11	11	66253383
cg04006266	chr11:66121232:SNP	0.312029	0.0176062	2.801e-70	24978	T	G	0.0712	0.0124	TRUE	32	++++++??+++++++-++++++++?+?+++++++++	0	26.789	0.6827	0	0.312029	0.0176062	2.801e-70	0.0176062	2.801e-70	159	FALSE	chr11	11	66121232	rs117385910
cg04006266	chr11:66167585:SNP	0.42331	0.0087859	0	27726	A	G	0.3122	0.0187	TRUE	36	++++++++++++++++++++++++++++++++++++	68.6	111.544	6.454e-10	0.006153	0.419258	0.0164089	5.41e-144	0.0280002	1.231e-51	159	FALSE	chr11	11	66167585	rs7939111
cg04006266	chr11:65578672:SNP	0.0887821	0.0088332	9.098e-24	27257	A	C	0.3732	0.0262	TRUE	35	+++++++++++++-+-++++++++?+++++++++++	33.6	51.1664	0.02963	0.0013973	0.0934123	0.0113336	1.693e-16	0.013293	2.408e-11	159	FALSE	chr11	11	65578672	rs11227306
cg04006266	chr11:66162419:SNP	0.423003	0.0087882	0	27727	T	C	0.3121	0.0187	TRUE	36	++++++++++++++++++++++++++++++++++++	68.7	111.964	5.558e-10	0.00619	0.418951	0.0164426	3.32e-143	0.0281132	3.645e-51	159	FALSE	chr11	11	66162419	rs7125752
cg04006266	chr11:66369211:SNP	0.535768	0.0078796	0	27257	T	G	0.4765	0.0308	TRUE	35	++++++++++++++++++++++++?+++++++++++	74.8	134.979	5.648e-14	0.0065348	0.535393	0.0164231	4.11e-233	0.0312818	9.312e-66	159	FALSE	chr11	11	66369211	rs1791684
cg04006266	chr11:66817171:SNP	-0.210025	0.0192135	8.185e-28	24137	T	C	0.0621	0.0098	TRUE	31	------?-+----+?------?--?+?---------	49.7	59.5838	0.001034	0.0114796	-0.211998	0.0287265	1.584e-13	0.0381605	3.719e-08	159	FALSE	chr11	11	66817171	rs75018337
cg04006266	chr11:66132217:SNP	0.414764	0.009229	0	24874	T	A	0.3187	0.022	TRUE	33	-------?-?----------------?---------	68.5	101.538	3.683e-09	0.0061971	0.40894	0.0172457	2.68e-124	0.0292843	1.544e-45	159	FALSE	chr11	11	66132217	rs12576293
cg04006266	chr11:65942781:SNP	0.16247	0.0128633	1.434e-36	27745	C	G	0.1297	0.0232	TRUE	36	++++++++-+++++++-++++-+++-++++++++++	11.5	39.564	0.2735	0.0007865	0.163172	0.0139749	1.69e-31	0.0145407	5.498e-29	159	FALSE	chr11	11	65942781	rs12420458
cg04006266	chr11:66767718:SNP	0.292825	0.00914	3.27e-225	25964	A	T	0.3366	0.0165	TRUE	33	++++++++++++++++++++++++?+??++++++++	47.5	60.9965	0.001495	0.0025356	0.291772	0.0133084	1.54e-106	0.0174222	2.148e-63	159	FALSE	chr11	11	66767718	rs4307728
cg04006266	chr11:65561188:INDEL	-0.0900158	0.0111109	5.425e-16	24275	I	D	0.2148	0.0228	TRUE	32	++++-++?+?+-+-+-+++++++-?++++++?++++	23.8	40.7006	0.114	0.001255	-0.0871774	0.013232	4.446e-11	0.0145877	6.801e-10	159	FALSE	chr11	11	65561188	rs1385906202
cg04006266	chr11:66398060:INDEL	0.338511	0.0207739	1.071e-59	22657	D	I	0.0664	0.0359	TRUE	29	+++++++?+?+++++++++++?++?+??+++?++++	14.1	32.5993	0.2508	0.0021009	0.341039	0.0232133	7.303e-49	0.0241863	1.649e-44	159	FALSE	chr11	11	66398060	rs990476837
cg04006266	chr11:66859487:SNP	-0.331859	0.0415479	1.378e-15	18241	C	G	0.0172	0.0028	TRUE	23	----??-------+?----???-?--???-?+-?-?	10.4	24.5653	0.3183	0.0047547	-0.326659	0.0451113	4.448e-13	0.0463926	8.474e-13	159	FALSE	chr11	11	66859487
cg04006266	chr11:66498967:SNP	-0.452853	0.0357018	7.224e-37	18108	T	C	0.0309	0.0196	TRUE	21	----???-------?-?-??-?-??-????---?--	48.1	38.5353	0.007612	0.0257514	-0.484919	0.0537873	1.96e-19	0.068789	4.604e-11	159	FALSE	chr11	11	66498967	rs141226153
cg04006266	chr11:66277969:SNP	0.454452	0.0090156	0	27209	T	C	0.2918	0.0289	TRUE	35	++++++++++++++++++++++++?+++++++++++	71	117.116	4.618e-11	0.0070482	0.446597	0.0175363	4.58e-143	0.0310551	1.711e-48	159	FALSE	chr11	11	66277969	rs55853079
cg04006266	chr11:66271659:INDEL	0.411282	0.0105089	0	23646	I	D	0.244	0.0529	TRUE	31	-------?-?--------------?-?----?----	33	44.7949	0.04033	0.001717	0.40859	0.0135001	3.25e-201	0.0156915	2.02e-151	159	FALSE	chr11	11	66271659	rs1590747744
cg04006266	chr11:66528694:SNP	0.373032	0.0094192	0	27687	C	T	0.2656	0.0162	TRUE	36	------------------------------------	59.4	86.1684	3.335e-06	0.0047281	0.372728	0.015524	2.2e-127	0.0231897	3.193e-58	159	FALSE	chr11	11	66528694	rs10791891
cg04006266	chr11:66183020:SNP	0.428944	0.0094485	0	24995	T	C	0.2913	0.0164	TRUE	33	+++++++?+?++++++++++++++?+++++++++++	69.3	104.066	1.491e-09	0.0067283	0.42309	0.0178547	3.94e-124	0.030727	2.741e-44	159	FALSE	chr11	11	66183020	rs4466842
cg04006266	chr11:65946370:SNP	0.162221	0.0128609	1.779e-36	27747	C	T	0.1298	0.0235	TRUE	36	--------+-------+----+---+----------	11.8	39.6824	0.2691	0.0008066	0.162931	0.0139988	2.615e-31	0.0145814	9.464e-29	159	FALSE	chr11	11	65946370	rs61890290
cg04006266	chr11:66224195:SNP	-0.522832	0.0209263	9.02e-138	20080	A	G	0.0617	0.0119	TRUE	28	------??-------------??-?-??-----?--	10.7	30.2453	0.3032	0.0014994	-0.525355	0.0226532	5.58e-119	0.0234415	3.4e-110	159	FALSE	chr11	11	66224195	rs35313216
cg04006266	chr11:66634397:SNP	0.342433	0.0093843	1.6e-291	26350	T	C	0.2942	0.0178	TRUE	34	++++++?+++++++++++++++++?+++++++++++	53	70.1494	0.000173	0.003417	0.346046	0.0144028	1.48e-127	0.0199486	4.789e-66	159	FALSE	chr11	11	66634397	rs7948839
cg04006266	chr11:66662731:SNP	0.368221	0.0086929	0	27749	A	G	0.3429	0.0286	TRUE	36	++++++++++++++++++++++++++++++++++++	56.7	80.8095	1.749e-05	0.0036039	0.374087	0.0138608	2e-160	0.0200704	3.526e-75	159	FALSE	chr11	11	66662731	rs7122539
cg04006266	chr11:66331000:SNP	0.392417	0.0096419	0	27257	G	A	0.2524	0.0441	TRUE	35	------------------------?-----------	23.8	44.6288	0.1049	0.0010305	0.392909	0.0114599	1.28e-257	0.0126561	4.46e-211	159	FALSE	chr11	11	66331000	rs4576
cg04006266	chr11:66132286:SNP	0.419707	0.0087772	0	27745	T	C	0.3135	0.0195	TRUE	36	++++++++++++++++++++++++++++++++++++	69.6	115.041	1.847e-10	0.0064214	0.415323	0.0166392	1.64e-137	0.0288499	6.017e-48	159	FALSE	chr11	11	66132286	rs12576299
cg04006266	chr11:66918914:SNP	-0.357009	0.0407054	1.778e-18	19755	T	C	0.0162	0.0028	TRUE	25	-----?-------??-----?--?--???-?--?-?	0	20.6925	0.6568	0	-0.357009	0.0407054	1.778e-18	0.0407054	1.778e-18	159	FALSE	chr11	11	66918914	rs11227715
cg04006266	chr11:66365996:SNP	0.349553	0.0117934	4.6e-193	25029	T	A	0.1651	0.0112	TRUE	32	------?-----------------?-?----?----	8.6	33.9096	0.329	0.0004249	0.350492	0.0125835	9.81e-171	0.0129003	1.08e-161	159	FALSE	chr11	11	66365996	rs59320108
cg04006266	chr11:66094992:INDEL	0.378539	0.0130696	1.91e-184	15908	D	I	0.2303	0.0154	TRUE	20	?++??+????++?++?++++??++?+?+?++??+++	62	50.0121	0.0001305	0.005737	0.374455	0.0226336	1.762e-61	0.0344021	3.681e-28	159	FALSE	chr11	11	66094992	rs1345390888
cg04006266	chr11:65574081:SNP	-0.101062	0.0117874	1.002e-17	27233	A	G	0.1555	0.0135	TRUE	35	-------------------+----?-+---------	30.3	48.7759	0.04831	0.0021403	-0.104743	0.0147252	1.134e-12	0.0169101	2.281e-09	159	FALSE	chr11	11	65574081	rs60678003
cg04006266	chr11:66317823:SNP	0.547768	0.0079556	0	27137	A	G	0.436	0.0221	TRUE	35	++++++++++++++++++++++++++?+++++++++	77.3	149.463	2.008e-16	0.007614	0.546548	0.0173718	2.9e-217	0.0349724	2.715e-55	159	FALSE	chr11	11	66317823	rs1791690
cg04006266	chr11:66126999:INDEL	-0.402772	0.0159518	1.15e-140	8368	D	I	0.6911	0.0177	TRUE	12	-??--?-?-???-??-????--????-?-???-???	76.8	47.4313	1.803e-06	0.0103742	-0.400906	0.0340772	5.937e-32	0.0687831	4.75e-09	159	FALSE	chr11	11	66126999	rs201170283
cg04006266	chr11:67142935:SNP	-0.401346	0.043262	1.741e-20	17671	T	C	0.016	0.0029	TRUE	23	?----??------?------?---?-???-??-?-?	0	18.7449	0.661	0	-0.401346	0.043262	1.741e-20	0.043262	1.741e-20	159	FALSE	chr11	11	67142935	rs61891588
cg04006266	chr11:66025679:SNP	0.152464	0.0117457	1.58e-38	26273	A	G	0.1648	0.0138	TRUE	34	++++++?+++++++++++++++++++?+++++++++	0	31.6468	0.5344	0	0.152464	0.0117457	1.58e-38	0.0117457	1.58e-38	159	FALSE	chr11	11	66025679	rs11227439
cg04006266	chr11:66339845:INDEL	0.342738	0.0120121	4.61e-179	23668	D	I	0.168	0.0118	TRUE	31	+++++++?+?++++++++++++++?+?++++?++++	12.1	34.1237	0.2759	0.000626	0.343822	0.0131613	1.96e-150	0.0136633	7.33e-139	159	FALSE	chr11	11	66339845	rs1201684454
cg04006266	chr11:66340116:SNP	0.398645	0.009945	0	26468	A	G	0.2403	0.0234	TRUE	34	+++++++?++++++++++++++++?+++++++++++	65	94.2708	8.281e-08	0.0063317	0.390734	0.0176897	4.1e-108	0.0284099	9.948e-45	159	FALSE	chr11	11	66340116	rs4930384
cg04006266	chr11:65936006:SNP	-0.396522	0.030371	5.879e-39	13442	T	A	0.0422	0.0077	TRUE	18	+++?+????+++++?+-+???????+????+++?++	21.7	21.7156	0.1959	0.0047378	-0.38487	0.0358962	8.046e-27	0.0387957	1.6e-24	159	FALSE	chr11	11	65936006	rs78989162
cg04006266	chr11:66287383:SNP	0.419306	0.0095917	0	27746	A	G	0.2474	0.0463	TRUE	36	++++++++++++++++++++++++++++++++++++	39.1	57.4928	0.009658	0.0021556	0.419267	0.0128907	4.77e-232	0.0157559	4.84e-156	159	FALSE	chr11	11	66287383	rs11227515
cg04006266	chr11:66245936:SNP	0.420415	0.0095537	0	27747	T	C	0.2499	0.0461	TRUE	36	++++++++++++++++++++++++++++++++++++	37.3	55.7874	0.01423	0.0019763	0.420274	0.0126342	1.25e-242	0.0152278	8.83e-168	159	FALSE	chr11	11	66245936	rs80100524
cg04006266	chr11:66513264:INDEL	0.284521	0.0245654	5.074e-31	5607	I	D	0.1897	0.0134	TRUE	7	???????????-?-???-????-??-????????--	48.3	11.6115	0.07122	0.0049068	0.281404	0.0409166	6.091e-12	0.0475403	2.166e-09	159	FALSE	chr11	11	66513264
cg04006266	chr11:66654848:SNP	0.320283	0.0194352	5.151e-61	26452	G	A	0.0648	0.0361	TRUE	34	--------------------------??--------	0	28.1461	0.7076	0	0.320283	0.0194352	5.151e-61	0.0194352	5.151e-61	159	FALSE	chr11	11	66654848	rs75229657
cg04006266	chr11:66302743:SNP	0.418028	0.0095802	0	27713	T	C	0.2487	0.0462	TRUE	36	++++++++++++++++++++++++++++++++++++	36.2	54.8824	0.0174	0.0019009	0.417907	0.0125631	1.25e-242	0.0150225	2.06e-170	159	FALSE	chr11	11	66302743	rs57596493
cg04006266	chr11:66752814:SNP	0.311116	0.0205717	1.134e-51	24596	A	G	0.0714	0.0527	TRUE	30	++++?+++++++++++-++++?++?+???+++++++	0	24.0663	0.7257	0	0.311116	0.0205717	1.134e-51	0.0205717	1.134e-51	159	FALSE	chr11	11	66752814	rs58090285
cg04006266	chr11:66310380:SNP	0.450833	0.0088937	0	26460	T	C	0.3214	0.0223	TRUE	34	+++++++?++++++++++++++++?+++++++++++	72.9	121.772	4.236e-12	0.0073323	0.440485	0.0178858	6.39e-134	0.0328182	6.069e-43	159	FALSE	chr11	11	66310380	rs610293
cg04006266	chr11:66351086:SNP	-0.502717	0.049299	2.038e-24	10113	G	T	0.0222	0.0056	TRUE	14	+++?+???+?++++??++???????+??+???+???	0	4.41902	0.9859	0	-0.502717	0.049299	2.038e-24	0.049299	2.038e-24	159	FALSE	chr11	11	66351086	rs2376441
cg04006266	chr11:66300463:SNP	-0.813964	0.0071174	0	27745	A	G	0.3975	0.0214	TRUE	36	------------------------------------	88.3	300.278	6.685e-44	0.013991	-0.799108	0.0215234	1.01e-301	0.0610628	1.55e-40	159	FALSE	chr11	11	66300463	rs1791686
cg04006266	chr11:66263243:SNP	0.418986	0.0095974	0	27748	T	C	0.2472	0.0464	TRUE	36	++++++++++++++++++++++++++++++++++++	38.9	57.2999	0.0101	0.0021395	0.418865	0.0128737	3.24e-232	0.0157123	1.17e-156	159	FALSE	chr11	11	66263243	rs11227495
cg04006266	chr11:65884718:SNP	0.162329	0.0085697	5.114e-80	27747	G	A	0.4243	0.0185	TRUE	36	----------------+-------------------	45.7	64.4165	0.001777	0.0022502	0.164633	0.0122114	1.999e-41	0.0157722	7.65e-25	159	FALSE	chr11	11	65884718	rs527962
cg04006266	chr11:66074362:SNP	-0.439837	0.0400196	4.244e-28	11574	T	C	0.0292	0.0072	TRUE	17	---?-????---?-?-+-???????-??-??--?--	43.3	28.2128	0.02982	0.0213678	-0.428991	0.0566083	3.503e-14	0.0705665	4.578e-10	159	FALSE	chr11	11	66074362	rs72938524
cg04006266	chr11:65722358:SNP	-0.255183	0.0280644	9.655e-20	25863	A	G	0.0254	0.0052	TRUE	33	------?---------+--?-----+--------?+	6.4	34.2007	0.3624	0.0018202	-0.257564	0.0295132	2.613e-18	0.0299945	1.775e-17	159	FALSE	chr11	11	65722358	rs73496466
cg04006266	chr11:65800243:SNP	0.100807	0.0124623	6.014e-16	17259	T	C	0.251	0.0218	TRUE	22	?++??++???++?++?++++??++++?-?++??+++	28.4	29.329	0.1063	0.0013879	0.100716	0.0154582	7.251e-11	0.017405	6.961e-09	159	FALSE	chr11	11	65800243	rs4930335
cg04006266	chr11:67229648:INDEL	-0.110985	0.0112095	4.123e-23	16104	D	I	0.4221	0.0239	TRUE	20	?--??--???--?--?----??--?-???--??---	55.6	42.763	0.001397	0.0032375	-0.114835	0.0180498	1.99e-10	0.025229	1.087e-05	159	FALSE	chr11	11	67229648	rs112668609
cg04006266	chr11:65852571:SNP	0.162343	0.0085679	4.593e-80	27741	G	A	0.4251	0.0182	TRUE	36	----------------+-------------------	46.7	65.624	0.001299	0.0023416	0.164565	0.0123261	1.17e-40	0.0160645	5.211e-24	159	FALSE	chr11	11	65852571	rs576740
cg04006266	chr11:66272824:SNP	0.418929	0.0095977	0	27749	C	T	0.2472	0.0464	TRUE	36	------------------------------------	39.5	57.8191	0.008955	0.0021895	0.418796	0.0129374	7.07e-230	0.0158552	7.61e-154	159	FALSE	chr11	11	66272824	rs11227499
cg04006266	chr11:65734309:SNP	-0.257785	0.028102	4.592e-20	25867	T	C	0.0253	0.0051	TRUE	33	------?---------+--?-----+--------?+	2.6	32.8417	0.4256	0.000698	-0.258789	0.0286784	1.816e-19	0.0288413	3.96e-19	159	FALSE	chr11	11	65734309	rs76640991
cg04006266	chr11:66223158:SNP	0.489895	0.0084271	0	27250	T	C	0.3539	0.0287	TRUE	35	++++++++++++++++++++++++?+++++++++++	76.8	146.594	6.211e-16	0.0083379	0.479274	0.018264	8.96e-152	0.0363341	1.967e-41	159	FALSE	chr11	11	66223158	rs1785640
cg04006266	chr11:66165359:SNP	0.400574	0.0305652	3.06e-39	24355	T	C	0.0247	0.0071	TRUE	30	++++?+?+?++++++-+++++?++?+?+++++++++	0	21.1475	0.8537	0	0.400574	0.0305652	3.06e-39	0.0305652	3.06e-39	159	FALSE	chr11	11	66165359	rs117454858
cg04006266	chr11:66236839:SNP	-0.494396	0.0306008	1.025e-58	8484	A	G	0.0754	0.0292	TRUE	13	-???-?????--?-??--???????-??-??--?--	0	10.8132	0.545	0	-0.494396	0.0306008	1.025e-58	0.0306008	1.025e-58	159	FALSE	chr11	11	66236839	rs74614290
cg04006266	chr11:65217589:SNP	0.0051756	0.0080421	0.5199	24896	C	T	0.3227	0.0364	FALSE	33	--+--+-?+?-++--+------+-?+-+----++++	0	21.179	0.9277	0	0.0051756	0.0080421	0.5199	0.0080421	0.5199	159	FALSE	chr11	11	65217589	rs3015966
cg04006266	chr11:66548575:SNP	0.333357	0.0192657	4.45e-67	26466	G	A	0.0643	0.034	TRUE	34	--------------------------??--------	0	32.9273	0.4708	0	0.333357	0.0192657	4.45e-67	0.0192657	4.45e-67	159	FALSE	chr11	11	66548575	rs80191637
cg04006266	chr11:66157697:INDEL	0.405454	0.0159194	4.33e-143	8365	D	I	0.3124	0.0221	TRUE	12	+??++?+?+???+??+????++????+?+???+???	74.1	42.4913	1.331e-05	0.0089302	0.404514	0.0322341	4.013e-36	0.0614941	4.299e-11	159	FALSE	chr11	11	66157697	rs956422102
cg04006266	chr11:66679429:SNP	-0.408287	0.008181	0	27739	A	G	0.4468	0.0264	TRUE	36	------------------------------------	56.1	79.7806	2.387e-05	0.00312	-0.411154	0.0129678	1.3e-220	0.0186481	2.95e-106	159	FALSE	chr11	11	66679429	rs4930393
cg04006266	chr11:65873094:SNP	0.221196	0.0107807	1.49e-93	27748	G	A	0.194	0.0233	TRUE	36	------------------------------------	4.4	36.5971	0.3945	0.0001932	0.221396	0.0111201	3.365e-88	0.0112726	9.948e-86	159	FALSE	chr11	11	65873094	rs17147325
cg04006266	chr11:65577914:INDEL	0.092173	0.009369	7.72e-23	24276	D	I	0.3701	0.0265	TRUE	32	+++++++?+?+++-+-++++++++?++++++?++++	32.1	45.6425	0.04365	0.0013481	0.0964595	0.0119173	5.771e-16	0.0137944	2.358e-11	159	FALSE	chr11	11	65577914	rs868504181
cg04006266	chr11:66201709:SNP	0.389925	0.0167205	2.77e-120	9457	A	T	0.2414	0.0277	TRUE	13	+??++?+?++?++??+????++??????+???+???	32.8	17.8686	0.1197	0.0018285	0.389407	0.0212109	2.807e-75	0.0248977	2.792e-55	159	FALSE	chr11	11	66201709	rs3867131
cg04006266	chr11:65795730:SNP	-0.323494	0.0246152	1.89e-39	26737	A	T	0.0324	0.0061	TRUE	34	-------------------?-----+--------?+	2	33.6838	0.4342	0.0004342	-0.32408	0.0250104	2.122e-38	0.0251252	6.203e-38	159	FALSE	chr11	11	65795730	rs72932629
cg04006266	chr11:66245851:SNP	0.452397	0.0088691	0	27744	T	G	0.2965	0.0266	TRUE	36	++++++++++++++++++++++++++++++++++++	69	112.743	4.209e-10	0.0063704	0.446326	0.0166859	1.28e-157	0.0285696	1.787e-56	159	FALSE	chr11	11	66245851	rs2282640
cg04006266	chr11:66651031:SNP	0.326959	0.0197285	1.093e-61	25591	A	G	0.065	0.0362	TRUE	33	++++++?+++++++++++++++++++??++++++++	0	26.1152	0.7585	0	0.326959	0.0197285	1.093e-61	0.0197285	1.093e-61	159	FALSE	chr11	11	66651031	rs80264022
cg04006266	chr11:66305127:SNP	-0.581241	0.0085708	0	22490	T	C	0.4741	0.0305	TRUE	29	------??-?-----------?--?-??--------	83.8	172.685	8.882e-23	0.0112049	-0.558168	0.0222262	3.58e-139	0.0528589	3.99e-28	159	FALSE	chr11	11	66305127	rs11227521
cg04006266	chr11:66143090:SNP	-0.457929	0.0377687	7.828e-34	5919	A	G	0.0678	0.0183	TRUE	12	?--?-???-??-???---???????-??-?????--	5.3	11.6144	0.3933	0.0009944	-0.458957	0.0392813	1.542e-31	0.0398784	1.604e-30	159	FALSE	chr11	11	66143090	rs35265857
cg04006266	chr11:65793874:INDEL	0.0926448	0.0105489	1.6e-18	24276	D	I	0.2492	0.0218	TRUE	32	+++++++?+?++++++++++++++?+--+++?++++	21.5	39.5054	0.1406	0.0009918	0.0931267	0.012351	4.699e-14	0.0134432	5.518e-12	159	FALSE	chr11	11	65793874
cg04006266	chr11:66152119:SNP	0.311669	0.0172668	7.853e-73	26369	T	C	0.0694	0.0117	TRUE	34	++++++?++++++++-++++++++?+++++++++++	0	31.97	0.5182	0	0.311669	0.0172668	7.853e-73	0.0172668	7.853e-73	159	FALSE	chr11	11	66152119	rs150863712
cg04006266	chr11:66269945:INDEL	0.414315	0.0121124	1.99e-256	17113	D	I	0.256	0.0572	TRUE	22	?++??++???++?++?++++?+++?+?+?++??+++	30	30.0134	0.09172	0.0014222	0.411934	0.0152898	7.11e-160	0.0173112	1.38e-126	159	FALSE	chr11	11	66269945
cg04006266	chr11:65197393:SNP	-0.0003458	0.0081884	0.9663	27031	G	A	0.2567	0.0278	FALSE	35	-+---+-+++-++--+------++++?-----++++	0	23.3665	0.915	0	-0.0003458	0.0081884	0.9663	0.0081884	0.9663	159	FALSE	chr11	11	65197393	rs674485
cg04006266	chr11:66286627:SNP	0.41916	0.0095938	0	27750	A	G	0.2472	0.0463	TRUE	36	++++++++++++++++++++++++++++++++++++	38.9	57.3277	0.01003	0.0021406	0.419005	0.0128741	2.36e-232	0.015714	9.34e-157	159	FALSE	chr11	11	66286627	rs11227514
cg04006266	chr11:67071990:SNP	0.139991	0.0206585	1.232e-11	15655	T	C	0.0767	0.0097	TRUE	19	+++?+?????--?+??++?+??+??+??+++++?++	51.2	36.9081	0.005387	0.0088666	0.134629	0.032277	3.032e-05	0.0423591	0.0009502	159	FALSE	chr11	11	67071990	rs72930778
cg04006266	chr11:66489778:SNP	0.151739	0.0151192	1.057e-23	12259	G	T	0.2305	0.0234	TRUE	19	---?-???-?-+--?---??-????-??-??--?+-	35.9	28.1006	0.06054	0.0024855	0.149126	0.0197561	4.408e-14	0.0236032	1.287e-10	159	FALSE	chr11	11	66489778	rs12788626
cg04006266	chr11:66610645:SNP	0.374607	0.0098368	1.6688053945129e-308	25483	C	G	0.2639	0.0176	TRUE	34	+++++++?+?++++++++++++++++++++++++++	54.6	72.6573	8.311e-05	0.004009	0.373634	0.0153551	8.82e-131	0.0216581	5.006e-67	159	FALSE	chr11	11	66610645	rs7570
cg04006266	chr11:65309331:INDEL	-0.190899	0.0183681	2.668e-25	23003	I	D	0.0694	0.0082	TRUE	30	+++++++?+?++++++++-++++-?+??+++?++++	7.3	31.295	0.3517	0.0008142	-0.190306	0.0193909	9.781e-23	0.0198217	5.925e-22	159	FALSE	chr11	11	65309331
cg04006266	chr11:66781263:SNP	0.293143	0.0091401	1.08e-225	25984	G	A	0.3378	0.0172	TRUE	33	------------------------?-??--------	48.1	61.6129	0.001267	0.0025894	0.292028	0.0133751	1.11e-105	0.0175984	2.679e-62	159	FALSE	chr11	11	66781263	rs896436
cg04006266	chr11:65836403:SNP	-0.336114	0.0249188	1.832e-41	25864	G	T	0.0329	0.0065	TRUE	33	++++++?++++++-+++++?+++++-++++++++?-	7.9	34.7266	0.3393	0.001778	-0.338233	0.0264951	2.542e-37	0.0270421	1.812e-35	159	FALSE	chr11	11	65836403	rs72932698
cg04006266	chr11:65716841:SNP	-0.253047	0.028497	6.701e-19	25375	T	G	0.0251	0.005	TRUE	32	------?---------+--?----?+--------?+	5.5	32.7949	0.379	0.0015326	-0.255181	0.0297412	9.485e-18	0.030147	4.708e-17	159	FALSE	chr11	11	65716841	rs115680275
cg04006266	chr11:66358274:SNP	-0.242872	0.0256179	2.529e-21	16048	C	A	0.0535	0.0098	TRUE	19	+++?+?????+++-??+-????+??+??+?++++++	44.7	32.566	0.01883	0.0104692	-0.244101	0.0375929	8.4e-11	0.0463485	1.605e-07	159	FALSE	chr11	11	66358274	rs62000969
cg04006266	chr11:66825559:SNP	-0.22033	0.0162063	4.266e-42	24332	C	T	0.09	0.0164	TRUE	32	++++++??-++++-?+++++++++?+++++++++++	26	41.9052	0.09143	0.0030134	-0.22167	0.0198121	4.636e-29	0.0219073	8.523e-24	159	FALSE	chr11	11	66825559	rs58876856
cg04006266	chr11:66623500:INDEL	0.391409	0.0093751	0	23415	I	D	0.3516	0.0289	TRUE	31	------??-?--------------?------?----	55.7	67.7511	9.648e-05	0.0034842	0.395264	0.0148838	2.15e-155	0.0211724	2.637e-76	159	FALSE	chr11	11	66623500	rs1945791537
cg04006266	chr11:65413855:SNP	-0.265533	0.0268554	4.716e-23	21128	T	C	0.0344	0.0065	TRUE	27	------??-?---+-----?-?--?-???-------	14.3	30.3452	0.2536	0.0033275	-0.267928	0.0300364	4.658e-19	0.0313435	2.419e-17	159	FALSE	chr11	11	65413855	rs36075068
cg04006266	chr11:66806389:SNP	0.0998391	0.0183351	5.173e-08	19198	C	G	0.1006	0.0491	TRUE	25	-+++--??+?++++?+-+?++?+??+??+++++?-+	37	38.073	0.03408	0.0050553	0.0920403	0.024651	0.0001887	0.0290863	0.000598	159	FALSE	chr11	11	66806389	rs10750793
cg04006266	chr11:66733561:INDEL	0.253267	0.0291793	3.968e-18	9641	D	I	0.0668	0.0101	TRUE	15	+++?+???+?++?+??++???????-??+???+?++	19	17.2881	0.2412	0.0031104	0.245623	0.0337927	3.635e-13	0.0360324	2.082e-12	159	FALSE	chr11	11	66733561
cg04006266	chr11:66916262:SNP	-0.359063	0.0406742	1.068e-18	19757	G	A	0.0163	0.0029	TRUE	25	+++++?+++++++??+++++?++?++???+?++?+?	0	21.4577	0.6116	0	-0.359063	0.0406742	1.068e-18	0.0406742	1.068e-18	159	FALSE	chr11	11	66916262	rs11227713
cg04006266	chr11:66596932:SNP	-0.458376	0.046675	9.181e-23	14039	A	G	0.017	0.0038	TRUE	17	?--?-?????--?--+--??-?--?-???---????	0	14.4022	0.5688	0	-0.458376	0.046675	9.181e-23	0.046675	9.181e-23	159	FALSE	chr11	11	66596932	rs61890451
cg04006266	chr11:66308065:SNP	0.40084	0.0095406	0	27748	G	T	0.2525	0.0444	TRUE	36	------------------------------------	29.9	49.9435	0.04863	0.0014173	0.402483	0.0118917	4.22e-251	0.0136141	1.55e-190	159	FALSE	chr11	11	66308065	rs11227525
cg04006266	chr11:66288436:SNP	0.335774	0.0188314	4.1e-71	26368	T	C	0.0586	0.0105	TRUE	34	++++++?++++++++--+++++++?+++++++++++	0	28.052	0.712	0	0.335774	0.0188314	4.1e-71	0.0188314	4.1e-71	159	FALSE	chr11	11	66288436	rs113096860
cg04006266	chr11:66256581:SNP	0.421129	0.009554	0	27740	C	G	0.2499	0.046	TRUE	36	++++++++++++++++++++++++++++++++++++	38	56.412	0.01237	0.0020358	0.421257	0.0127086	6.18e-241	0.0153989	1.14e-164	159	FALSE	chr11	11	66256581	rs7943327
cg04006266	chr11:66326362:SNP	-0.664855	0.0075747	0	27253	A	G	0.452	0.0293	TRUE	35	------------------------?-----------	81.7	185.393	9.46e-23	0.0090553	-0.661239	0.0184041	1.08e-282	0.0413029	2.676e-58	159	FALSE	chr11	11	66326362	rs509556
cg04006266	chr11:66159390:SNP	0.423162	0.0087864	0	27706	A	G	0.3127	0.0188	TRUE	36	++++++++++++++++++++++++++++++++++++	69.1	113.412	3.314e-10	0.0063037	0.419053	0.0165418	1.38e-141	0.0284709	5.731e-50	159	FALSE	chr11	11	66159390	rs7105015
cg04006266	chr11:66577933:SNP	0.347408	0.0165139	2.99e-98	26639	G	A	0.0738	0.0087	TRUE	34	--------------------------?-?-------	24.7	43.8091	0.09886	0.0030822	0.347367	0.019812	8.002e-69	0.021923	1.481e-56	159	FALSE	chr11	11	66577933	rs74788170
cg04006266	chr11:66008470:SNP	0.148817	0.0114288	9.267e-39	27750	A	G	0.1652	0.014	TRUE	36	++++++++++++++++++++++++++++++++++++	1.9	35.6688	0.4368	9.1e-05	0.148522	0.011585	1.264e-37	0.0116472	2.202e-37	159	FALSE	chr11	11	66008470	rs10791861
cg04006266	chr11:65218688:SNP	0.0050794	0.0083573	0.5433	23213	G	A	0.3176	0.0374	FALSE	30	--+--+-?+?-+---+-----?+-?+?+---?++++	0	20.9866	0.8596	0	0.0050794	0.0083573	0.5433	0.0083573	0.5433	159	FALSE	chr11	11	65218688	rs11822111
cg04006266	chr11:66093612:SNP	0.410265	0.0087941	0	25077	G	T	0.3817	0.0235	TRUE	32	-------------------?----?-??--------	78.7	145.295	1.017e-16	0.0092622	0.405726	0.0199125	2.76e-92	0.0412172	2.429e-23	159	FALSE	chr11	11	66093612	rs1892938
cg04006266	chr11:66291560:SNP	-0.737396	0.0075713	0	25821	A	G	0.4282	0.027	TRUE	33	-------?----------------?-?---------	84.4	204.657	4.578e-27	0.010356	-0.728496	0.0199398	3.12e-292	0.0484226	2.292e-52	159	FALSE	chr11	11	66291560	rs1791683
cg04006266	chr11:65537935:SNP	0.163307	0.0129931	3.137e-36	26461	C	A	0.129	0.015	TRUE	34	-------?-----+-+--------?---------+-	0	32.2305	0.5052	0	0.163307	0.0129931	3.137e-36	0.0129931	3.137e-36	159	FALSE	chr11	11	65537935	rs7951057
cg04006266	chr11:66258916:SNP	-0.803792	0.007142	0	27746	A	G	0.4028	0.0195	TRUE	36	------------------------------------	88.4	300.885	5.102e-44	0.0141196	-0.788235	0.0216107	2.84e-291	0.0613972	3.674e-39	159	FALSE	chr11	11	66258916	rs1700189
cg04006266	chr11:66641301:SNP	0.294758	0.0179153	8.003e-61	23181	C	T	0.0724	0.0182	TRUE	30	------??-?-+---------?--?-?-------+-	0	19.3514	0.9119	0	0.294758	0.0179153	8.003e-61	0.0179153	8.003e-61	159	FALSE	chr11	11	66641301	rs149457102
cg04006266	chr11:66256099:SNP	0.420061	0.0095664	0	27737	A	G	0.2493	0.0461	TRUE	36	++++++++++++++++++++++++++++++++++++	37.7	56.2221	0.01291	0.0020231	0.420158	0.0127048	7.8e-240	0.015367	1.62e-164	159	FALSE	chr11	11	66256099	rs75003264
cg04006266	chr11:65984338:INDEL	0.154936	0.016653	1.355e-20	14296	I	D	0.1449	0.0128	TRUE	18	?--??-????--?--?---???--?-???--??---	0	11.6109	0.8231	0	0.154936	0.016653	1.355e-20	0.016653	1.355e-20	159	FALSE	chr11	11	65984338
cg04006266	chr11:66288123:SNP	0.41915	0.0095929	0	27750	C	T	0.2473	0.0463	TRUE	36	------------------------------------	39	57.3629	0.009952	0.0021436	0.418972	0.0128765	3.13e-232	0.0157222	1.38e-156	159	FALSE	chr11	11	66288123	rs11822028
cg04006266	chr11:67215317:SNP	-0.356471	0.047302	4.843e-14	8436	A	G	0.0392	0.0208	TRUE	12	----??????--?-???-???????-??????-?--	51.3	22.6051	0.02008	0.031317	-0.397245	0.0773937	2.855e-07	0.0972059	0.0002452	159	FALSE	chr11	11	67215317	rs138317085
cg04006266	chr11:66208416:SNP	-0.481635	0.0433049	9.808e-29	11562	T	C	0.0287	0.0151	TRUE	13	?--???????--?--??-????-??-????--??--	43.7	21.3247	0.04582	0.0198875	-0.502591	0.0626505	1.039e-15	0.0769552	3.883e-10	159	FALSE	chr11	11	66208416	rs372115729
cg04006266	chr11:65280407:SNP	0.0067555	0.0144674	0.6405	25008	C	G	0.07	0.0078	FALSE	32	---+++?+----+-++-++-++-+?-??++++-+--	0	30.0402	0.5152	0	0.0067555	0.0144674	0.6405	0.0144674	0.6405	159	FALSE	chr11	11	65280407	rs11604369
cg04006266	chr11:66718431:SNP	-0.401207	0.008613	0	24996	T	C	0.4467	0.0272	TRUE	33	-------?-?--------------?-----------	51.8	66.3431	0.0003417	0.0026644	-0.403039	0.0130507	2.04e-209	0.0178567	8.5e-112	159	FALSE	chr11	11	66718431	rs1530891
cg04006266	chr11:66650852:SNP	0.280128	0.017121	3.595e-60	25582	T	C	0.0787	0.0308	TRUE	33	++++++?+++++++++++++++++++??++++++++	0	27.9983	0.6694	0	0.280128	0.017121	3.595e-60	0.017121	3.595e-60	159	FALSE	chr11	11	66650852	rs896438
cg04006266	chr11:66357406:SNP	0.346267	0.0193087	6.485e-72	26276	T	C	0.0645	0.034	TRUE	34	++++++?+++++++++++++++++++?+++++++++	0	31.8611	0.5237	0	0.346267	0.0193087	6.485e-72	0.0193087	6.485e-72	159	FALSE	chr11	11	66357406	rs77939854
cg04006266	chr11:66535323:SNP	0.373379	0.0093845	0	27747	G	A	0.2677	0.0159	TRUE	36	------------------------------------	58.7	84.8425	5.054e-06	0.0045712	0.373918	0.0153443	3.69e-131	0.0227487	1.539e-60	159	FALSE	chr11	11	66535323	rs714766
cg04006266	chr11:66246070:INDEL	0.416745	0.0102009	0	24276	I	D	0.252	0.0488	TRUE	32	-------?-?--------------?------?----	32.1	45.6317	0.04375	0.0015963	0.415328	0.012973	6.8e-225	0.0150157	1.56e-169	159	FALSE	chr11	11	66246070
cg04006266	chr11:66052635:SNP	0.188156	0.0140634	8.005e-41	23904	A	C	0.1263	0.025	TRUE	31	++++++??++++++++-++?++++++??++++++++	8.3	32.7182	0.3349	0.0005642	0.18815	0.0149483	2.499e-36	0.0153377	1.352e-34	159	FALSE	chr11	11	66052635	rs2282567
cg04006266	chr11:65220749:SNP	0.0050528	0.008051	0.5303	24899	T	C	0.3218	0.0367	FALSE	33	++-++-+?-?+--++-+++++--+?-+-++++----	0	19.9394	0.9523	0	0.0050528	0.008051	0.5303	0.008051	0.5303	159	FALSE	chr11	11	65220749	rs1784859
cg04006266	chr11:66688100:SNP	0.316356	0.0087857	6.28e-284	27228	A	G	0.3488	0.0167	TRUE	35	++++++++++++++++++++++++?+++++++++++	48.4	65.9204	0.0008348	0.0025711	0.317186	0.0128752	5.27e-134	0.0170341	5.419e-77	159	FALSE	chr11	11	66688100	rs10791895
cg04006266	chr11:66348503:SNP	0.544248	0.0077834	0	27743	C	T	0.4813	0.0263	TRUE	36	------------------------------------	71.6	123.182	9.503e-12	0.0055607	0.545503	0.0152825	4.8e-279	0.0273937	7.755e-88	159	FALSE	chr11	11	66348503	rs692892
cg04006266	chr11:66272976:SNP	0.419166	0.0095992	0	27750	A	C	0.2469	0.0463	TRUE	36	++++++++++++++++++++++++++++++++++++	39.9	58.2363	0.008125	0.0022302	0.419119	0.0129864	1.64e-228	0.0159721	8.46e-152	159	FALSE	chr11	11	66272976	rs10501397
cg04006266	chr11:66324583:SNP	-0.663795	0.0075804	0	27239	T	C	0.4529	0.0295	TRUE	35	------------------------?-----------	81.7	185.74	8.194e-23	0.0090895	-0.660312	0.0184329	4.94e-281	0.041411	7.957e-58	159	FALSE	chr11	11	66324583	rs678397
cg04006266	chr11:66182249:SNP	0.318243	0.0288635	2.87e-28	12974	T	C	0.049	0.0103	TRUE	18	+++?+????+++?+?++++??????+????+++?++	21	21.5078	0.2044	0.0040639	0.306018	0.0335559	7.536e-20	0.0365172	2.911e-18	159	FALSE	chr11	11	66182249	rs79100447
cg04006266	chr11:66253475:SNP	0.352663	0.027761	5.649e-37	20163	T	C	0.035	0.0085	TRUE	27	+++?++?+++++++++++??+??+?+??+++++++-	13.9	30.1865	0.26	0.0034053	0.350728	0.0306799	2.899e-30	0.032231	7.278e-28	159	FALSE	chr11	11	66253475	rs11600009
cg04006266	chr11:67137727:SNP	-0.1613	0.0167944	7.658e-22	23997	G	A	0.0818	0.0116	TRUE	31	++++++?++++++++-++++++++?+??+++-+?+-	40.1	50.0791	0.01217	0.0059611	-0.154646	0.0230007	1.774e-11	0.0280349	8.739e-09	159	FALSE	chr11	11	67137727	rs12788752
cg04006266	chr11:66300348:SNP	0.418906	0.0095923	0	27750	G	A	0.2474	0.0463	TRUE	36	------------------------------------	38	56.4865	0.01216	0.0020593	0.418793	0.012771	7.55e-236	0.015481	2.96e-161	159	FALSE	chr11	11	66300348	rs3741360
cg04006266	chr11:66030927:SNP	0.152327	0.0117265	1.394e-38	25984	T	C	0.1681	0.014	TRUE	33	+++++++++++++-++++++++++?+??++++++++	11.6	36.1944	0.2791	0.0006031	0.150633	0.0127453	3.123e-32	0.0132635	1.575e-30	159	FALSE	chr11	11	66030927	rs2155031
cg04006266	chr11:66544481:SNP	0.349836	0.0212007	3.6e-61	24170	A	G	0.0552	0.0255	TRUE	31	++++++?++++++++++++?++++?+??++++++++	0	27.4567	0.5992	0	0.349836	0.0212007	3.6e-61	0.0212007	3.6e-61	159	FALSE	chr11	11	66544481	rs117091382
cg04006266	chr11:67000616:SNP	-0.345016	0.0424807	4.596e-16	18650	G	T	0.016	0.0033	TRUE	23	+++++?+?+++++???++++?++?++???+?++?+?	0	17.4646	0.7372	0	-0.345016	0.0424807	4.596e-16	0.0424807	4.596e-16	159	FALSE	chr11	11	67000616	rs11227745
cg04006266	chr11:66182417:SNP	-0.556379	0.0078979	0	26643	T	C	0.4989	0.0169	TRUE	34	------------------------?-?---------	83.6	201.043	5.442e-26	0.010948	-0.545219	0.0202799	3.31e-159	0.0481157	6.319e-31	159	FALSE	chr11	11	66182417	rs12577917
cg04006266	chr11:67070423:SNP	-0.343965	0.0420868	3.014e-16	18407	A	T	0.0163	0.0029	TRUE	23	-----??------??-----?--??-???-?--?-?	1.1	22.246	0.4453	0.0004681	-0.343611	0.0424661	5.897e-16	0.0425574	6.351e-16	159	FALSE	chr11	11	67070423	rs11227761
cg04006266	chr11:66162587:SNP	0.423486	0.0087788	0	27725	G	A	0.3129	0.0191	TRUE	36	------------------------------------	68.7	111.893	5.7e-10	0.0061709	0.419737	0.0164195	3.9e-144	0.0280652	1.903e-51	159	FALSE	chr11	11	66162587	rs4630308
cg04006266	chr11:66621383:SNP	0.344874	0.0095798	8.37e-284	26396	T	C	0.2753	0.0165	TRUE	34	++++++?+++++++++++++++++?+++++++++++	53.5	70.9585	0.0001368	0.003638	0.345494	0.0147907	1.12e-120	0.0205991	6.458e-63	159	FALSE	chr11	11	66621383	rs2077432
cg04006266	chr11:66172258:SNP	0.428921	0.0089115	0	26859	T	G	0.3124	0.0192	TRUE	35	++++++?+++++++++++++++++++++++++++++	66.8	102.531	8.504e-09	0.0056764	0.425646	0.0162241	1.05e-151	0.0268736	2.4e-57	159	FALSE	chr11	11	66172258	rs7115577
cg04006266	chr11:66667713:SNP	-0.16334	0.0174347	7.344e-21	24992	G	A	0.0736	0.0118	TRUE	32	++++-+??+-+++-++--++++++?+?++++-++-+	40.1	51.7757	0.01105	0.0066491	-0.162343	0.0240579	1.499e-11	0.0291191	2.031e-08	159	FALSE	chr11	11	66667713	rs56803995
cg04006266	chr11:66869123:INDEL	-0.274415	0.0480705	1.139e-08	5619	I	D	0.0485	0.0095	TRUE	7	???????????+?+???+????+??+????????+-	72	21.3985	0.001555	0.0529482	-0.150158	0.111272	0.1772	0.171439	0.1095	159	FALSE	chr11	11	66869123
cg04006266	chr11:66228472:INDEL	0.420831	0.0119432	5.62e-272	16752	I	D	0.2717	0.054	TRUE	21	?--??--???--?--?----??--?-?-?--??---	36.7	31.5933	0.04783	0.0017834	0.420216	0.015909	9.54e-154	0.0188663	3.23e-110	159	FALSE	chr11	11	66228472	rs1349970852
cg04006266	chr11:66759495:SNP	0.297113	0.0095476	1.33e-212	23725	C	G	0.337	0.0171	TRUE	31	+++++++?+?++++++++++++++?+??++++++++	43.3	52.92	0.006051	0.0021958	0.294397	0.0133877	3.58e-107	0.0168419	1.188e-69	159	FALSE	chr11	11	66759495	rs11227643
cg04006266	chr11:66438074:SNP	0.534467	0.00798	0	26649	A	G	0.475	0.0303	TRUE	34	++++++++++++++++++++++++?+?+++++++++	74.8	131.066	1.242e-13	0.0065184	0.534985	0.0166555	2.27e-226	0.0316941	8.376e-64	159	FALSE	chr11	11	66438074	rs12577111
cg04006266	chr11:66222137:SNP	0.341136	0.0184396	2.058e-76	26883	T	C	0.06	0.0103	TRUE	35	++++++?++++++++-++++++++++++++++++++	0	26.5875	0.8137	0	0.341136	0.0184396	2.058e-76	0.0184396	2.058e-76	159	FALSE	chr11	11	66222137	rs1791682
cg04006266	chr11:65992344:SNP	0.149805	0.0114438	3.73e-39	27726	C	T	0.1647	0.014	TRUE	36	------------------------------------	3.8	36.385	0.404	0.0001889	0.149243	0.0117619	6.836e-37	0.0118966	2.33e-36	159	FALSE	chr11	11	65992344	rs2155201
cg04006266	chr11:66158407:SNP	0.422028	0.0087782	0	27722	C	G	0.3133	0.019	TRUE	36	++++++++++++++++++++++++++++++++++++	68.4	110.595	9.039e-10	0.0060658	0.418017	0.0163249	1.31e-144	0.0277378	2.816e-52	159	FALSE	chr11	11	66158407	rs34043951
cg04006266	chr11:66141735:INDEL	0.416049	0.00938	0	24274	I	D	0.3136	0.0203	TRUE	32	-------?-?--------------?------?----	68.7	98.9895	4.975e-09	0.0062702	0.408723	0.0176098	3.61e-119	0.0299522	7.238e-44	159	FALSE	chr11	11	66141735	rs1382533736
cg04006266	chr11:66687863:SNP	0.422712	0.0080949	0	27749	G	A	0.4634	0.0374	TRUE	36	------------------------------------	67.7	108.429	1.941e-09	0.0050101	0.424202	0.0149239	1.01e-177	0.0250776	9.454e-64	159	FALSE	chr11	11	66687863	rs7944999
cg04006266	chr2:167099158:SNP	0.0066494	0.0102447	0.5163	27202	A	G	0.1365	0.0133	FALSE	35	-+--++---+++--++++?-++-+-++---+-++++	3.3	35.1432	0.4138	0.0001252	0.0067173	0.010491	0.522	0.0105892	0.53	159	FALSE	chr2	2	167099158	rs6746030
cg04006266	chr11:65359237:INDEL	-0.292731	0.0324872	2.049e-19	13085	I	D	0.0377999999999999	0.0059	TRUE	17	?++??+????++?+??++-???++?+???++??+++	45.2	29.1997	0.02262	0.0154008	-0.306438	0.0476748	1.296e-10	0.0592886	7.917e-07	159	FALSE	chr11	11	65359237	rs749267432
cg04006266	chr11:66689820:SNP	0.306996	0.0196562	5.468e-55	25972	T	C	0.0548	0.0104	TRUE	33	+++++++++++++++--+++++++?+??++++++++	0	31.6204	0.4857	0	0.306996	0.0196562	5.468e-55	0.0196562	5.468e-55	159	FALSE	chr11	11	66689820	rs117996675
cg04006266	chr11:66583502:SNP	-0.408204	0.046891	3.165e-18	6406	T	C	0.0375	0.0086	TRUE	13	????-???-??-?-?-+-???????-??-??--?--	11.3	13.523	0.3322	0.0038221	-0.404813	0.0514477	3.591e-15	0.0528422	1.119e-14	159	FALSE	chr11	11	66583502	rs17583219
cg04006266	chr11:66079275:INDEL	0.360088	0.0110686	3.72e-232	22754	D	I	0.2225	0.0132	TRUE	30	+++++++?+?+++++++++?++++?+?++++?++++	64.5	81.5897	6.763e-07	0.0067822	0.3561	0.0196072	1.039e-73	0.0311408	6.33e-31	159	FALSE	chr11	11	66079275	rs1298377041
cg04006266	chr11:66281244:SNP	0.419562	0.0095931	0	27750	C	A	0.2473	0.0463	TRUE	36	------------------------------------	40	58.3539	0.007904	0.0022386	0.419416	0.0129936	1.39e-228	0.015994	1.14e-151	159	FALSE	chr11	11	66281244	rs11227511
cg04006266	chr11:66676273:SNP	0.22913	0.0153152	1.322e-50	23999	T	C	0.0977	0.0088	TRUE	31	++++++?++++++++-++++++++?+??+++++?++	22.8	38.868	0.1287	0.002186	0.2318	0.0181593	2.578e-37	0.0198424	7.601e-31	159	FALSE	chr11	11	66676273	rs11227623
cg04006266	chr11:66343860:SNP	0.543488	0.0084383	0	23663	T	C	0.4799	0.0311	TRUE	31	+++++++?+?++++++++++++++?+?++++?++++	71	103.458	5.239e-10	0.0054902	0.544218	0.0165045	1.92e-238	0.0291006	7.734e-78	159	FALSE	chr11	11	66343860	rs636128
cg04006266	chr11:66132566:SNP	0.419286	0.0087844	0	27746	T	C	0.3127	0.0191	TRUE	36	++++++++++++++++++++++++++++++++++++	69.5	114.885	1.953e-10	0.0064194	0.414649	0.016642	5.02e-137	0.0288343	6.638e-48	159	FALSE	chr11	11	66132566	rs7126018
cg04006266	chr11:66675990:SNP	-0.408593	0.0081764	0	27743	A	C	0.4468	0.0263	TRUE	36	------------------------------------	55.7	78.9906	3.026e-05	0.0030614	-0.411462	0.0128956	2.12e-223	0.018453	1.24e-108	159	FALSE	chr11	11	66675990	rs6591226
cg04006266	chr11:65780243:SNP	-0.251399	0.0267542	5.635e-21	27630	A	G	0.0263	0.0053	TRUE	35	----------------+--+-----+--------?+	6.6	36.3946	0.3578	0.0017919	-0.253238	0.0281234	2.166e-19	0.0286385	1.659e-18	159	FALSE	chr11	11	65780243	rs72930985
cg04006266	chr11:66583779:SNP	0.465187	0.0083111	0	26886	G	T	0.4002	0.0272	TRUE	35	------?-----------------------------	68.2	107.008	1.765e-09	0.0052568	0.47023	0.015443	1.22e-203	0.0261575	9.389e-71	159	FALSE	chr11	11	66583779	rs543191
cg04006266	chr11:66258246:INDEL	-0.420647	0.0187191	7.87e-112	7507	D	I	0.7626	0.0206	TRUE	11	-??--???-???-??-????--????-?-???-???	45.9	18.4992	0.0471	0.0033806	-0.419653	0.026506	1.861e-56	0.0346288	5.929e-34	159	FALSE	chr11	11	66258246	rs972474967
cg04006266	chr11:66188761:SNP	0.383583	0.0105578	5.08e-289	24313	T	G	0.2292	0.0344	TRUE	31	++++++??++++++++++++++++?+??++++++++	37.8	48.2335	0.01879	0.0021341	0.380512	0.014122	6.6e-160	0.0169746	4.59e-113	159	FALSE	chr11	11	66188761	rs77600363
cg04006266	chr11:66133336:SNP	0.419706	0.0087775	0	27749	A	G	0.3135	0.0195	TRUE	36	++++++++++++++++++++++++++++++++++++	69.4	114.435	2.297e-10	0.006373	0.415298	0.016597	3.48e-138	0.0286984	1.954e-48	159	FALSE	chr11	11	66133336	rs2279861
cg04006266	chr11:67223920:SNP	-0.102652	0.0091008	1.658e-29	24383	G	C	0.4246	0.0241	TRUE	32	+++++++?+?+++++-++++++++?+?+++++++++	47	58.4506	0.002046	0.0023841	-0.104494	0.0131884	2.315e-15	0.0171596	2.202e-09	159	FALSE	chr11	11	67223920	rs1638564
cg04006266	chr11:66469032:SNP	0.34781	0.0108929	1.02e-223	23041	T	C	0.232	0.0224	TRUE	29	++++++?+++++++++++?++++??+??+++++?++	46.8	52.6613	0.003216	0.0030815	0.350807	0.0157626	9.94e-110	0.0204869	1.211e-64	159	FALSE	chr11	11	66469032	rs532439
cg04006266	chr11:66188304:SNP	-0.433952	0.0426778	2.753e-24	7196	G	C	0.0412	0.0084	TRUE	11	+???+??????+?+???+???????+??+??++?++	18.7	12.3027	0.2653	0.0049422	-0.43597	0.0501118	3.32e-18	0.0525052	1.398e-16	159	FALSE	chr11	11	66188304	rs117297304
cg04006266	chr11:65833266:SNP	-0.0862031	0.0087168	4.631e-23	26385	C	T	0.4883	0.0213	TRUE	34	++-+++?++++++++--+++++++?++++++-++++	43.2	58.0564	0.004519	0.0019904	-0.0881877	0.0121903	4.681e-13	0.0153353	1.896e-08	159	FALSE	chr11	11	65833266	rs574335
cg04006266	chr11:66126993:INDEL	0.408037	0.0127501	1.01e-224	13126	I	D	0.3128	0.0207	TRUE	18	-??--???-??---?-?-??---??--?-???-?--	69.5	55.8085	5.078e-06	0.006982	0.401093	0.0248415	1.209e-58	0.0418568	1.874e-22	159	FALSE	chr11	11	66126993
cg04006266	chr11:66177952:SNP	0.428189	0.0087473	0	27748	T	C	0.3157	0.0191	TRUE	36	++++++++++++++++++++++++++++++++++++	68.9	112.482	4.621e-10	0.0061731	0.424308	0.0163961	1.16e-147	0.0281117	2.179e-52	159	FALSE	chr11	11	66177952	rs2282530
cg04006266	chr11:66735215:SNP	-0.431592	0.0324764	2.668e-40	10127	A	G	0.0527	0.0129	TRUE	16	---?-?????--?-?---???????-??-??--?--	0	11.4907	0.7171	0	-0.431592	0.0324764	2.668e-40	0.0324764	2.668e-40	159	FALSE	chr11	11	66735215	rs12796984
cg04006266	chr11:66102769:SNP	0.302415	0.0157159	1.629e-82	26649	C	A	0.0855	0.0161	TRUE	34	---------------+--------?-?---------	10.2	36.747	0.2993	0.0009683	0.30237	0.0169493	3.476e-71	0.0175004	6.605e-67	159	FALSE	chr11	11	66102769	rs7950463
cg04006266	chr11:66152586:SNP	0.423081	0.008782	0	27724	A	G	0.3128	0.0191	TRUE	36	++++++++++++++++++++++++++++++++++++	69	112.734	4.223e-10	0.006243	0.419328	0.016486	1.02e-142	0.0282867	1.404e-50	159	FALSE	chr11	11	66152586	rs55998145
cg04006266	chr11:66038094:SNP	-0.159671	0.0097955	9.795e-60	25767	T	G	0.2825	0.0253	TRUE	33	------?-----------------?-?---------	0	31.3089	0.5014	0	-0.159671	0.0097955	9.795e-60	0.0097955	9.795e-60	159	FALSE	chr11	11	66038094	rs56151197
cg04006266	chr11:66298623:SNP	0.418569	0.009596	0	27750	C	A	0.247	0.0465	TRUE	36	------------------------------------	38.6	56.9705	0.01089	0.0021074	0.418459	0.0128353	3.83e-233	0.0156197	3.45e-158	159	FALSE	chr11	11	66298623	rs2305533
cg04006266	chr2:167090042:SNP	0.0077755	0.0102384	0.4476	26694	G	A	0.1406	0.0127	FALSE	34	+-++--+++---++-+--?++-+-?--+++-+--+-	12.8	37.8381	0.2579	0.0005297	0.0080959	0.0112288	0.4709	0.0117395	0.5078	159	FALSE	chr2	2	167090042	rs722204
cg04006266	chr11:66119432:SNP	-0.576102	0.0100954	0	21187	T	C	0.2776	0.0235	TRUE	29	-------?-----------?-??-?-??--------	64.8	79.6529	7.518e-07	0.0055185	-0.570517	0.01787	1.16e-223	0.0287187	1.65e-89	159	FALSE	chr11	11	66119432	rs72938583
cg04006266	chr11:66426407:INDEL	0.361111	0.012246	4.1e-191	16769	I	D	0.259	0.0173	TRUE	21	?--??--???--?--?----??--?-?-?--??---	56.9	46.4393	0.0007013	0.0042698	0.358259	0.0198889	1.541e-72	0.0284348	5.943e-37	159	FALSE	chr11	11	66426407	rs1238292462
cg04006266	chr11:66255515:SNP	0.421025	0.0095519	0	27746	C	T	0.2499	0.046	TRUE	36	------------------------------------	37.4	55.9529	0.01372	0.0019912	0.42111	0.0126503	5.63e-243	0.0152703	2.44e-167	159	FALSE	chr11	11	66255515	rs4930378
cg04006266	chr11:65319265:SNP	-0.09874	0.0094321	1.205e-25	26471	T	C	0.313	0.0363	TRUE	34	-------------+-++---------??--------	9.3	36.3826	0.314	0.0003147	-0.0980121	0.0101036	2.993e-22	0.0103989	2.196e-21	159	FALSE	chr11	11	65319265	rs11227221
cg04006266	chr11:66305728:SNP	0.399433	0.0100905	0	24881	C	A	0.2531	0.0468	TRUE	33	-------?-?----------------?---------	27.6	44.1865	0.07421	0.0012993	0.400575	0.0123833	1.48e-229	0.0139333	9.7e-181	159	FALSE	chr11	11	66305728	rs11227522
cg04006266	chr11:66649527:SNP	-0.453026	0.0311536	6.592e-48	10127	C	G	0.0565	0.0126	TRUE	16	---?-?????--?-?---???????-??-??--?--	0	12.6467	0.6296	0	-0.453026	0.0311536	6.592e-48	0.0311536	6.592e-48	159	FALSE	chr11	11	66649527	rs35099456
cg04006266	chr11:66203025:SNP	0.419211	0.0095498	0	27750	C	A	0.2503	0.0459	TRUE	36	------------------------------------	33.7	52.7848	0.02731	0.0016895	0.419023	0.0122588	4.56e-256	0.0144024	2.93e-186	159	FALSE	chr11	11	66203025	rs2279865
cg04006266	chr11:66115782:SNP	0.116936	0.0096258	5.867e-34	23935	T	G	0.3322	0.0265	TRUE	30	+++++++?+++-+++++++?+?++?+??++++++-+	0	23.1395	0.7701	0	0.116936	0.0096258	5.867e-34	0.0096258	5.867e-34	159	FALSE	chr11	11	66115782	rs35166611
cg04006266	chr11:66395986:INDEL	0.492281	0.0178118	3.9e-168	5558	D	I	0.5114	0.0127	TRUE	8	+??++???+???+??+????++??????????????	71.6	24.6087	0.00089	0.0067766	0.498907	0.0351623	1.076e-45	0.0626179	3.791e-15	159	FALSE	chr11	11	66395986
cg04006266	chr11:66307648:SNP	0.337731	0.0377318	3.528e-19	13961	T	G	0.0268	0.0053	TRUE	17	+???++?+++?+++++++????????????++++??	0	8.04859	0.9474	0	0.337731	0.0377318	3.528e-19	0.0377318	3.528e-19	159	FALSE	chr11	11	66307648	rs11604824
cg04006266	chr11:66313203:SNP	0.398917	0.0095438	0	27750	C	T	0.2526	0.0443	TRUE	36	------------------------------------	30.6	50.438	0.04411	0.0014651	0.400475	0.011959	7.38e-246	0.0137534	5.68e-185	159	FALSE	chr11	11	66313203	rs2305534
cg04006266	chr11:67213284:SNP	-0.0974465	0.0088518	3.473e-28	25776	A	G	0.4282	0.0257	TRUE	33	------?-+------+--------?-?---------	50.1	64.1561	0.000632	0.0026372	-0.100341	0.0132313	3.361e-14	0.0177468	3.998e-08	159	FALSE	chr11	11	67213284	rs1638555
cg04006266	chr11:66195178:SNP	0.481033	0.0085959	0	26462	T	C	0.3489	0.028	TRUE	34	+++++++?++++++++++++++++?+++++++++++	76.4	139.675	4.416e-15	0.0082319	0.471277	0.0184836	2.13e-143	0.0363826	6.591e-40	159	FALSE	chr11	11	66195178	rs2511220
cg04006266	chr11:66184140:SNP	0.342593	0.0089513	1.66880539388083e-308	24235	A	G	0.4195	0.0302	TRUE	31	++++++?+++++?+++++++++++?+??++++++++	49.1	58.9278	0.001239	0.0024361	0.337409	0.0133038	6.66e-142	0.0175826	1.478e-84	159	FALSE	chr11	11	66184140	rs2282529
cg04006266	chr11:66829180:INDEL	-0.315186	0.0092414	6.01e-255	22809	D	I	0.4338	0.0386	TRUE	29	----?--?-?-----------?--?-?----?----	37.9	45.0941	0.02158	0.0015391	-0.313206	0.0123639	1.41e-141	0.0148833	1.55e-99	159	FALSE	chr11	11	66829180	rs1247809904
cg04006266	chr11:66156765:SNP	0.422781	0.0087842	0	27726	T	C	0.3125	0.0189	TRUE	36	++++++++++++++++++++++++++++++++++++	68.9	112.599	4.431e-10	0.0062351	0.418899	0.0164803	1.59e-142	0.0282598	1.33e-50	159	FALSE	chr11	11	66156765	rs905770
cg04006266	chr11:65745754:SNP	-0.257059	0.027826	2.509e-20	25867	A	T	0.0258	0.0051	TRUE	33	------?---------+--?-----+--------?+	0	30.0904	0.5635	0	-0.257059	0.027826	2.509e-20	0.027826	2.509e-20	159	FALSE	chr11	11	65745754	rs75686353
cg04006266	chr11:65862952:SNP	0.162463	0.0085647	3.089e-80	27746	G	A	0.425	0.0184	TRUE	36	----------------+-------------------	46.3	65.2161	0.001445	0.0023088	0.164875	0.0122831	4.436e-41	0.0159588	2.433e-24	159	FALSE	chr11	11	65862952	rs1151530
cg04006266	chr11:66246337:SNP	0.420842	0.00955	0	27746	C	T	0.2501	0.046	TRUE	36	------------------------------------	36.4	55.028	0.01685	0.0019025	0.420874	0.0125358	4.04e-247	0.0150148	7.3e-173	159	FALSE	chr11	11	66246337	rs11821155
cg04006266	chr11:66234023:SNP	-0.793515	0.0072459	0	27257	A	G	0.4013	0.0198	TRUE	35	------------------------?-----------	87.6	274.746	1.9e-39	0.0131811	-0.776978	0.0213083	4.18e-291	0.0585529	7.699e-42	159	FALSE	chr11	11	66234023	rs7925108
cg04006266	chr11:66666996:SNP	0.327387	0.0094273	3.05e-264	27703	C	T	0.2684	0.0146	TRUE	36	------------------------------------	53.5	75.228	9.164e-05	0.0037226	0.329432	0.0145116	4.35e-114	0.0202629	1.014e-58	159	FALSE	chr11	11	66666996	rs9971487
cg04006266	chr11:66289615:SNP	0.419665	0.0096034	0	27735	T	G	0.2465	0.0467	TRUE	36	++++++++++++++++++++++++++++++++++++	39	57.3775	0.009919	0.0021498	0.419625	0.0128949	2.71e-232	0.0157434	1.5e-156	159	FALSE	chr11	11	66289615	rs28414721
cg04006266	chr11:66060546:SNP	-0.123435	0.0101063	2.629e-34	21954	A	G	0.3241	0.0169	TRUE	29	------??-?-----++--?----?-??--------	29.7	39.8239	0.06855	0.0012753	-0.125692	0.0126803	3.677e-23	0.014374	8.9e-18	159	FALSE	chr11	11	66060546	rs479018
cg04006266	chr11:66146584:INDEL	0.424666	0.0116069	4.53e-293	15893	D	I	0.3148	0.0199	TRUE	20	?++??+????++?++?++++??++?+?+?++??+++	61.4	49.2005	0.0001717	0.0044119	0.416901	0.020005	1.88e-96	0.0300561	2.512e-45	159	FALSE	chr11	11	66146584	rs74412190
cg04006266	chr11:66242206:SNP	0.360398	0.0237992	8.387e-52	20426	T	A	0.051	0.0222	TRUE	26	---?+-??-?---------?-?--?-??---?----	1.5	25.3773	0.4414	0.0002268	0.360463	0.0240706	1.066e-50	0.0241583	2.51e-50	159	FALSE	chr11	11	66242206	rs56819409
cg04006266	chr11:65583309:INDEL	-0.108606	0.0145778	9.327e-14	16765	D	I	0.1647	0.014	TRUE	21	?--??--???--?--?---+??--?-?-?--??---	46.5	37.4041	0.01046	0.0039799	-0.11535	0.0212024	5.315e-08	0.0272634	6.789e-05	159	FALSE	chr11	11	65583309	rs1008168633
cg04006266	chr11:66932182:SNP	-0.362015	0.0417545	4.318e-18	18895	T	C	0.0162	0.0029	TRUE	24	-----??------??-----?--?--???-?--?-?	0	20.6369	0.6033	0	-0.362015	0.0417545	4.318e-18	0.0417545	4.318e-18	159	FALSE	chr11	11	66932182	rs61891344
cg04006266	chr11:66581543:INDEL	-0.27589	0.0221479	1.285e-35	21080	D	I	0.0546	0.0105	TRUE	27	------??-?---+---+--??--?-??---?----	37.8	41.7698	0.02592	0.0082386	-0.281956	0.0302123	1.034e-20	0.0355812	8.917e-15	159	FALSE	chr11	11	66581543	rs1944505656
cg04006266	chr11:66220139:SNP	0.347813	0.0232278	1.086e-50	17625	A	G	0.0578	0.0106	TRUE	25	+++?+++?+?+++++++++?+????+??+++++?++	32.7	35.676	0.05899	0.0066725	0.34319	0.0295707	3.854e-31	0.0345281	7.249e-24	159	FALSE	chr11	11	66220139	rs78981227
cg04006266	chr11:66090468:SNP	0.297687	0.0161786	1.312e-75	24940	T	C	0.0869	0.017	TRUE	32	+++++++?+++++++-+++?++++?+?+++++++++	9.9	34.3961	0.3083	0.0009335	0.297375	0.017429	2.842e-65	0.017951	9.201e-62	159	FALSE	chr11	11	66090468	rs1190622
cg04006266	chr11:66184517:SNP	0.358182	0.0112764	2.05e-221	25094	G	A	0.1821	0.0159	TRUE	32	------?-----------------?-??--------	27.2	42.5639	0.08074	0.0015422	0.357032	0.0138251	4.65e-147	0.0154829	2.1e-118	159	FALSE	chr11	11	66184517	rs76422502
cg04006266	chr11:67099241:SNP	0.139703	0.0193956	5.898e-13	17803	T	C	0.0774	0.0086	TRUE	22	+++++?????--?++?++++??+??+??+++++?++	41.8	36.0917	0.02135	0.0061429	0.135002	0.0274147	8.46e-07	0.0333344	2.778e-05	159	FALSE	chr11	11	67099241	rs72932715
cg04006266	chr11:66668563:SNP	-0.160165	0.0174919	5.359e-20	25002	T	C	0.0731	0.0119	TRUE	32	----+-??-+---+--++------?-?----+--+-	43.3	54.6758	0.005429	0.0076297	-0.158069	0.0248674	2.064e-10	0.0308512	2.085e-07	159	FALSE	chr11	11	66668563	rs76732061
cg04006266	chr11:66337987:SNP	-0.662599	0.0075833	0	27228	C	T	0.4521	0.0295	TRUE	35	++++++++++++++++++++++++?+++++++++++	81.5	183.33	2.224e-22	0.0089519	-0.659319	0.0183227	1.5e-283	0.0408896	4.678e-59	159	FALSE	chr11	11	66337987	rs615205
cg04006266	chr11:67205978:SNP	-0.0930514	0.008992	4.261e-25	25122	A	G	0.4229	0.0283	TRUE	32	------?-+------+--------?-??--------	48.4	60.027	0.00134	0.0024611	-0.0963943	0.0132273	3.157e-13	0.0174117	9.082e-08	159	FALSE	chr11	11	67205978	rs872375
cg04006266	chr11:67213518:SNP	-0.0968882	0.0088508	6.882e-28	25778	C	T	0.4288	0.0255	TRUE	33	++++++?+-++++++-++++++++?+?+++++++++	49.5	63.3058	0.0007993	0.0025669	-0.0994733	0.0131409	3.739e-14	0.0175096	3.14e-08	159	FALSE	chr11	11	67213518	rs1638556
cg04006266	chr11:66281194:SNP	0.419073	0.0095962	0	27750	C	T	0.2472	0.0464	TRUE	36	------------------------------------	39.9	58.2524	0.008094	0.0022304	0.418971	0.0129871	2.51e-228	0.0159715	9.58e-152	159	FALSE	chr11	11	66281194	rs11227509
cg04006266	chr2:167063017:SNP	0.0084066	0.0103174	0.4152	26775	G	C	0.1366	0.0134	FALSE	35	+-++--?++---++-+---+--+-+--+++-+----	7.1	36.599	0.349	0.0002888	0.0086664	0.0108693	0.4253	0.0111061	0.4491	159	FALSE	chr2	2	167063017	rs6750719
cg04006266	chr11:66402537:SNP	0.346371	0.019309	5.918e-72	26277	A	G	0.0645	0.034	TRUE	34	++++++?+++++++++++++++++++?+++++++++	0	31.3897	0.5474	0	0.346371	0.019309	5.918e-72	0.019309	5.918e-72	159	FALSE	chr11	11	66402537	rs143313572
cg04006266	chr11:66862395:SNP	-0.156268	0.019215	4.203e-16	19016	T	C	0.0805	0.0134	TRUE	25	---?--?-----+-?+---?-?-??-??--?+-?-+	45.3	43.8825	0.007873	0.0078636	-0.145429	0.0278346	1.744e-07	0.0351334	8.674e-06	159	FALSE	chr11	11	66862395
cg04006266	chr11:66354446:INDEL	0.538211	0.0084664	0	23662	I	D	0.4835	0.0284	TRUE	31	-------?-?--------------?-?----?----	70.4	101.432	1.102e-09	0.0053748	0.537383	0.0164063	2.61e-235	0.0286254	7.291e-79	159	FALSE	chr11	11	66354446
cg04006266	chr11:67097606:SNP	-0.370937	0.0405704	6.071e-20	19659	A	G	0.0163	0.0027	TRUE	24	-----??------?------?--??-???-?--?-?	8.1	25.0314	0.3487	0.0035736	-0.36906	0.0432004	1.308e-17	0.0441536	4.425e-17	159	FALSE	chr11	11	67097606	rs56132056
cg04006266	chr11:66328494:INDEL	-0.642168	0.0083984	0	22947	D	I	0.436	0.0386	TRUE	30	-------?-?--------------?---?--??---	79.4	140.894	1.198e-16	0.0083053	-0.638167	0.0194281	1.23e-236	0.0408031	8.274e-56	159	FALSE	chr11	11	66328494
cg04006266	chr11:66703817:SNP	-0.407273	0.0303479	4.607e-41	10126	G	A	0.0599	0.0132	TRUE	16	+++?+?????++?+?+++???????+??+??++?++	0	12.8826	0.6114	0	-0.407273	0.0303479	4.607e-41	0.0303479	4.607e-41	159	FALSE	chr11	11	66703817	rs34469991
cg04006266	chr11:66159595:SNP	0.422856	0.0087881	0	27727	T	C	0.3122	0.0187	TRUE	36	++++++++++++++++++++++++++++++++++++	68.8	112.215	5.081e-10	0.00621	0.418743	0.0164602	9.18e-143	0.0281759	6.538e-51	159	FALSE	chr11	11	66159595	rs7105401
cg04006266	chr11:66736131:SNP	0.318413	0.0092797	5.06e-258	24379	C	T	0.3469	0.0188	TRUE	32	-------?-?--------------?-?---------	35.4	47.9712	0.02648	0.0015331	0.318	0.012128	1.56e-151	0.01436	6.17e-109	159	FALSE	chr11	11	66736131	rs4930401
cg04006266	chr11:66242209:INDEL	0.392249	0.0203346	6.544e-83	6881	D	I	0.221	0.0183	TRUE	10	+??++???+???+??+????++??????+???+???	32.4	13.3199	0.1487	0.0020587	0.391532	0.0256807	1.747e-52	0.0300948	7.862e-39	159	FALSE	chr11	11	66242209	rs1854842964
cg04006266	chr11:66950374:SNP	-0.313555	0.0394439	1.874e-15	20011	T	C	0.0171	0.0029	TRUE	26	-----?-------+?-----?--?--???-?+-?-?	11.8	28.3592	0.2916	0.0055547	-0.307675	0.0431828	1.041e-12	0.0447438	2.421e-12	159	FALSE	chr11	11	66950374	rs6591235
cg04006266	chr11:66756109:SNP	-0.576325	0.0521734	2.283e-28	13075	C	T	0.0158	0.0033	TRUE	15	++++++?++???++??+??++?+???????+?????	0	8.44855	0.8647	0	-0.576325	0.0521734	2.283e-28	0.0521734	2.283e-28	159	FALSE	chr11	11	66756109	rs144639487
cg04006266	chr11:65335705:SNP	-0.0917332	0.0094549	2.951e-22	25984	G	A	0.3177	0.0293	TRUE	33	+++++++++++++-+--+++++++?+??++++++++	0	28.2852	0.6552	0	-0.0917332	0.0094549	2.951e-22	0.0094549	2.951e-22	159	FALSE	chr11	11	65335705	rs10896016
cg04006266	chr11:66865143:SNP	-0.101463	0.017517	6.945e-09	11690	A	C	0.1699	0.0191	TRUE	16	---?-?????--++???+???????-??-??-----	71.4	52.4036	4.843e-06	0.0125386	-0.121497	0.0346022	0.000446	0.0611967	0.09732	159	FALSE	chr11	11	66865143
cg04006266	chr11:65790527:SNP	0.0565348	0.0086955	7.947e-11	27134	G	T	0.4346	0.0206	TRUE	35	+-+-+----+-----+-+--------?----+----	56.5	78.1892	2.466e-05	0.0034873	0.0588387	0.0139065	2.326e-05	0.0199969	0.004696	159	FALSE	chr11	11	65790527	rs2845570
cg04006266	chr11:66458696:SNP	0.533169	0.0079704	0	26633	C	T	0.4805	0.0334	TRUE	34	------------------------?-?---------	74.5	129.193	2.544e-13	0.0063806	0.533809	0.0165285	7.89e-229	0.0312036	1.862e-65	159	FALSE	chr11	11	66458696	rs12804382
cg04006266	chr11:66354315:INDEL	0.363057	0.0133322	2.75e-163	13366	D	I	0.2846	0.0154	TRUE	16	?++??+????++?++?++????+??+???++??+++	66.4	44.6785	8.605e-05	0.0058425	0.362052	0.0249252	8.346e-48	0.0397109	6.102e-20	159	FALSE	chr11	11	66354315	rs1182594036
cg04006266	chr11:66198281:SNP	-0.466851	0.0379438	8.646e-35	11116	T	A	0.0325	0.0052	TRUE	14	+++?+?????++++???+???????+?????+++?+	33.3	19.4941	0.1086	0.0103177	-0.455218	0.0483944	5.133e-21	0.0568984	2.306e-16	159	FALSE	chr11	11	66198281	rs149921581
cg04006266	chr11:66808313:SNP	0.110006	0.0175586	3.727e-10	21753	T	A	0.0957	0.0482	TRUE	28	+---++?-------?-+-?----??-??-----?+-	36.3	42.3689	0.03026	0.0050256	0.103225	0.023451	1.074e-05	0.0275533	6.539e-05	159	FALSE	chr11	11	66808313	rs10791898
cg04006266	chr11:65967535:SNP	0.266657	0.0189905	8.68e-45	24043	C	A	0.0599	0.0079	TRUE	31	-------?-?-----------?--?-?---------	0	14.8598	0.9905	0	0.266657	0.0189905	8.68e-45	0.0189905	8.68e-45	159	FALSE	chr11	11	65967535	rs72936653
cg04006266	chr11:66282095:SNP	0.418598	0.0095971	0	27750	A	G	0.2471	0.0464	TRUE	36	++++++++++++++++++++++++++++++++++++	39.3	57.6355	0.009345	0.0021717	0.418465	0.0129158	2.79e-230	0.0158038	1.36e-154	159	FALSE	chr11	11	66282095	rs2298806
cg04006266	chr11:66667888:SNP	-0.179747	0.0170095	4.219e-26	24960	A	C	0.0776	0.0129	TRUE	32	----+-??-----+--+-------?-?----+--+-	35.1	47.7537	0.02778	0.0051053	-0.176908	0.0224924	3.683e-15	0.0262021	6.886e-12	159	FALSE	chr11	11	66667888	rs61634527
cg04006266	chr11:66139640:SNP	0.350983	0.0259183	8.848e-42	22643	C	G	0.0357	0.007	TRUE	28	++++++??++++++++++??+?++?+??++++++++	9.9	29.9608	0.3159	0.0021097	0.346989	0.0280079	2.998e-35	0.0287605	2.972e-34	159	FALSE	chr11	11	66139640	rs72557994
cg04006266	chr11:66405624:INDEL	0.315162	0.0243067	1.906e-38	15159	I	D	0.0618	0.0076	TRUE	18	?--??--???--?--?--?-??-??-???--??---	0	16.8155	0.4669	0	0.315162	0.0243067	1.906e-38	0.0243067	1.906e-38	159	FALSE	chr11	11	66405624
cg04006266	chr11:65992688:SNP	-0.156037	0.0096375	5.877e-59	26394	A	C	0.2848	0.0257	TRUE	34	------?-----------------?-----------	1.6	33.5307	0.4415	5.15e-05	-0.155903	0.0097516	1.561e-57	0.0097925	3.662e-57	159	FALSE	chr11	11	65992688	rs72936672
cg04006266	chr11:65756399:SNP	-0.25955	0.0276671	6.524e-21	26730	A	C	0.0253	0.005	TRUE	34	----------------+--?-----+--------?+	0	32.4831	0.4927	0	-0.25955	0.0276671	6.524e-21	0.0276671	6.524e-21	159	FALSE	chr11	11	65756399	rs72928892
cg04006266	chr11:66456933:SNP	0.366101	0.0095637	1.66880539388073e-308	27121	C	T	0.2597	0.0205	TRUE	35	--------------------------?---------	58.7	82.3521	6.841e-06	0.0046085	0.367658	0.0156242	1.95e-122	0.0231645	2.903e-56	159	FALSE	chr11	11	66456933	rs508996
cg04006266	chr11:65219482:SNP	0.0108786	0.0096019	0.2572	18951	C	T	0.3042	0.0589	FALSE	23	--+??+-???-+?--?----??+-?+?+---??+++	0	20.5916	0.5461	0	0.0108786	0.0096019	0.2572	0.0096019	0.2572	159	FALSE	chr11	11	65219482	rs77085353
cg04006266	chr11:66183801:SNP	0.354477	0.0114934	7.21e-209	24326	A	G	0.181	0.0164	TRUE	31	++++++??++++++++++++++++?+??++++++++	26.3	40.6976	0.09204	0.0014851	0.352888	0.0140119	5.86e-140	0.0155918	2.03e-114	159	FALSE	chr11	11	66183801	rs77498041
cg04006266	chr11:66432012:SNP	0.348828	0.0115763	1.79e-199	25771	G	A	0.1668	0.0109	TRUE	33	------?-----------------?-?---------	7.8	34.69	0.3408	0.0003776	0.34973	0.012264	7.24e-179	0.0125494	4.8e-170	159	FALSE	chr11	11	66432012	rs140429592
cg04006266	chr11:66279546:SNP	0.442532	0.0091048	0	26436	C	T	0.3027	0.0408	TRUE	34	-------?----------------?-----------	49.8	65.7793	0.0005941	0.0028385	0.440398	0.013543	5.86e-232	0.0181487	2.55e-131	159	TRUE	chr11	11	66279546	rs11227506
cg04006266	chr11:66427410:SNP	0.332966	0.0201862	4e-61	24613	C	T	0.054	0.0093	TRUE	31	------?---------+------??-??--------	0	24.0028	0.7719	0	0.332966	0.0201862	4e-61	0.0201862	4e-61	159	FALSE	chr11	11	66427410	rs17582367
cg04006266	chr11:66286377:SNP	-0.814658	0.0071144	0	27747	T	C	0.3983	0.0216	TRUE	36	------------------------------------	88.4	302.203	2.836e-44	0.0140792	-0.799533	0.0215803	1.85e-300	0.0614281	3.846e-40	159	FALSE	chr11	11	66286377	rs1671065
cg04006266	chr11:65789980:SNP	0.0529223	0.0085931	7.335e-10	27739	T	C	0.4378	0.0179	TRUE	36	-+-+-++++-+++++-++++++++++-++++-++++	55.6	78.8518	3.154e-05	0.0033748	0.054004	0.0135837	7.018e-05	0.0193595	0.006263	159	FALSE	chr11	11	65789980	rs1783563
cg04006266	chr11:66901154:SNP	-0.36312	0.0417201	3.212e-18	18892	T	G	0.0162	0.0029	TRUE	24	-----??------??-----?--?--???-?--?-?	0	20.2242	0.6284	0	-0.36312	0.0417201	3.212e-18	0.0417201	3.212e-18	159	FALSE	chr11	11	66901154	rs11227701
cg04006266	chr2:167084429:SNP	0.0087582	0.0101707	0.3892	27632	C	T	0.1366	0.0132	FALSE	36	+-++--+++---++-----+--+-+--+++-+----	4.8	36.7743	0.3867	0.0001913	0.008935	0.0105349	0.3964	0.0106864	0.4125	159	FALSE	chr2	2	167084429	rs3793936
cg04006266	chr11:66293273:SNP	0.418503	0.0096057	0	27750	G	A	0.2468	0.0464	TRUE	36	------------------------------------	37.3	55.8147	0.01415	0.0020007	0.418327	0.0127101	1.44e-237	0.0153183	2.42e-164	159	FALSE	chr11	11	66293273	rs117112180
cg04006266	chr11:66120095:SNP	0.419367	0.0087766	0	27748	G	A	0.3134	0.0192	TRUE	36	------------------------------------	69.9	116.428	1.12e-10	0.006532	0.414704	0.016737	1.56e-135	0.0291957	8.707e-47	159	FALSE	chr11	11	66120095	rs3016767
cg04006266	chr11:66647430:SNP	0.335888	0.0095481	4.24e-271	25577	G	T	0.2931	0.0183	TRUE	33	------??----------------?-----------	48.2	61.8059	0.001203	0.0028429	0.338281	0.0139813	2.5e-129	0.0184414	4.015e-74	159	FALSE	chr11	11	66647430	rs2380759
cg04006266	chr11:66642396:SNP	0.337811	0.0097351	7.76e-264	25585	T	C	0.2747	0.0169	TRUE	33	++++++??++++++++++++++++?+++++++++++	51.3	65.6516	0.0004157	0.0033362	0.337668	0.0146979	8.5e-117	0.0199726	3.564e-64	159	FALSE	chr11	11	66642396	rs2167457
cg04006266	chr11:66493421:SNP	0.352666	0.0212764	1.049e-61	24172	T	C	0.0545	0.0247	TRUE	31	++++++?++++++++++++?++++?+??++++++++	0	27.5433	0.5946	0	0.352666	0.0212764	1.049e-61	0.0212764	1.049e-61	159	FALSE	chr11	11	66493421	rs479261
cg04006266	chr11:66328055:SNP	0.281181	0.0108979	8.57e-147	27139	G	A	0.1845	0.0164	TRUE	35	-----------+--------------?-------+-	36.7	53.7017	0.01711	0.0024431	0.282744	0.0143952	6.831e-86	0.0172129	5.517e-60	159	FALSE	chr11	11	66328055	rs2229455
cg04006266	chr11:66441655:SNP	0.339771	0.0195262	8.146e-68	25745	C	T	0.0647	0.0342	TRUE	33	--------------------------??---?----	8.3	34.9063	0.3315	0.0011638	0.341359	0.0208433	2.775e-60	0.0212997	2.762e-57	159	FALSE	chr11	11	66441655	rs79073768
cg04006266	chr11:65607570:SNP	-0.110206	0.0128765	1.142e-17	26380	A	G	0.1317	0.008	TRUE	34	+-----?------------+----?-+---------	16.7	39.6194	0.1986	0.0011462	-0.112495	0.0145278	9.673e-15	0.0154594	1.013e-12	159	FALSE	chr11	11	65607570	rs12418103
cg04006266	chr11:66361703:SNP	0.348056	0.0114461	4.26e-203	26259	A	G	0.167	0.011	TRUE	34	++++++?+++++++++++++++++++?+++++++++	6.4	35.2693	0.3613	0.0003111	0.348917	0.0120113	1.59e-185	0.0122332	4.63e-178	159	FALSE	chr11	11	66361703	rs59431265
cg04006266	chr11:66770467:SNP	-0.125373	0.0142073	1.099e-18	26602	A	G	0.1071	0.0159	TRUE	34	----+++------+----------?-?----+----	44.8	59.8289	0.002891	0.0056747	-0.124266	0.0203321	9.853e-10	0.0257579	1.131e-06	159	FALSE	chr11	11	66770467	rs17584120
cg04006266	chr11:66753650:SNP	0.224934	0.0134085	3.687e-63	25162	A	G	0.1338	0.0393	TRUE	32	+++++++?++++++++-+++++++?+??++++++++	12.7	35.5011	0.2644	0.0008487	0.225928	0.0147306	4.309e-53	0.0153554	1.375e-48	159	FALSE	chr11	11	66753650	rs11227639
cg04006266	chr11:66951966:SNP	-0.384359	0.0366424	9.656e-26	7570	C	G	0.0543	0.0112	TRUE	11	---?-??????-?-???-???????-??-??-???-	0	5.84709	0.8279	0	-0.384359	0.0366424	9.656e-26	0.0366424	9.656e-26	159	FALSE	chr11	11	66951966	rs12785906
cg04006266	chr11:65789137:SNP	0.0846091	0.0099273	1.556e-17	27243	G	C	0.2509	0.0205	TRUE	35	------------------------?-++--------	27.3	46.7936	0.07084	0.0013144	0.0854877	0.0121146	1.707e-12	0.0136628	5.915e-10	159	FALSE	chr11	11	65789137	rs34114713
cg04006266	chr11:66927520:SNP	-0.360374	0.0408648	1.158e-18	19756	T	C	0.0161	0.0029	TRUE	25	-----?-------??-----?--?--???-?--?-?	0	22.0269	0.5777	0	-0.360374	0.0408648	1.158e-18	0.0408648	1.158e-18	159	FALSE	chr11	11	66927520	rs11227720
cg04006266	chr2:167092066:SNP	0.008819	0.0101671	0.3857	27634	T	G	0.1365	0.0132	FALSE	36	-+--++---+++--+++++-++-+-++---+-++++	5	36.852	0.3832	0.0001995	0.0090142	0.010547	0.3927	0.0107051	0.41	159	FALSE	chr2	2	167092066	rs3793937
cg04006266	chr11:66396717:SNP	0.369811	0.0199214	6.345e-77	18089	T	C	0.0746	0.0069	TRUE	21	+++?++????++?++?++?+??+??+?+?++?++++	19.3	24.7872	0.2097	0.0020479	0.367874	0.0230688	2.999e-57	0.0246898	1.019e-50	159	FALSE	chr11	11	66396717	rs188249723
cg04006266	chr11:66677366:SNP	-0.408529	0.0081776	0	27735	T	C	0.4472	0.0263	TRUE	36	------------------------------------	55.6	78.9049	3.105e-05	0.0030565	-0.411421	0.0128909	1.62e-223	0.0184357	8.42e-109	159	FALSE	chr11	11	66677366	rs746018
cg04006266	chr11:66338867:SNP	0.392919	0.0096495	0	27238	A	G	0.2518	0.0443	TRUE	35	++++++++++++++++++++++++?+++++++++++	24.2	44.8449	0.101	0.0010531	0.393463	0.0115001	1.5e-256	0.0127273	2.83e-209	159	FALSE	chr11	11	66338867	rs59829960
cg04006266	chr11:66305274:SNP	0.458139	0.008697	0	24989	A	C	0.3881	0.0344	TRUE	33	+++++++?+?++++++++++++++?+++++++++++	76.4	135.369	1.128e-14	0.0081822	0.450353	0.0187057	4.5e-128	0.0367908	1.355e-35	159	FALSE	chr11	11	66305274	rs1201433
cg04006266	chr11:66672113:SNP	0.327179	0.0186245	4.401e-69	24824	C	A	0.0629	0.0088	TRUE	32	------??-------+----------??--------	3.8	32.2279	0.4058	0.0004459	0.327551	0.0191438	1.25e-65	0.0193622	4.671e-64	159	FALSE	chr11	11	66672113	rs7930947
cg04006266	chr11:66403757:SNP	0.331264	0.0201567	1.084e-60	24600	G	T	0.0543	0.0094	TRUE	31	------?--------++------??-??--------	0	25.0952	0.7204	0	0.331264	0.0201567	1.084e-60	0.0201567	1.084e-60	159	FALSE	chr11	11	66403757	rs112114540
cg04006266	chr11:66298594:SNP	0.418611	0.0095961	0	27750	T	C	0.2471	0.0466	TRUE	36	++++++++++++++++++++++++++++++++++++	38.6	56.9783	0.01087	0.0021082	0.418519	0.0128365	3.61e-233	0.015622	3.57e-158	159	FALSE	chr11	11	66298594	rs2305532
cg04006266	chr11:66105194:SNP	-0.560029	0.010272	0	20317	A	G	0.2855	0.0245	TRUE	28	------??-----------?-??-?-??--------	60	67.5775	2.469e-05	0.0044968	-0.554972	0.0170764	1.09e-231	0.0257096	3.37e-105	159	FALSE	chr11	11	66105194	rs1052566
cg04006266	chr11:66674098:SNP	0.315545	0.0200234	5.971e-56	25113	A	C	0.0546	0.0104	TRUE	32	++++++?++++++++--+++++++?+??++++++++	0	27.8891	0.6269	0	0.315545	0.0200234	5.971e-56	0.0200234	5.971e-56	159	FALSE	chr11	11	66674098	rs112097403
cg04006266	chr11:66598453:SNP	-0.447319	0.0425811	8.184e-26	14304	T	G	0.026	0.0154	TRUE	17	----????-?----?-?-??-?-??-????-???--	36.9	25.3485	0.06391	0.0188895	-0.467577	0.0582918	1.046e-15	0.0674606	3.338e-11	159	FALSE	chr11	11	66598453	rs141973553
cg04006266	chr11:67042688:SNP	-0.353661	0.0415897	1.839e-17	18895	T	C	0.0163	0.003	TRUE	24	-----??------??-----?--?--???-?--?-?	0	21.3505	0.5597	0	-0.353661	0.0415897	1.839e-17	0.0415897	1.839e-17	159	FALSE	chr11	11	67042688	rs61889552
cg04006266	chr11:66070775:SNP	-0.470966	0.0109209	0	21230	T	C	0.2432	0.0209	TRUE	28	------??-?---------?----?-??---?----	46.3	50.236	0.004274	0.0029316	-0.467922	0.0158328	5.83e-192	0.0203193	7.55e-119	159	FALSE	chr11	11	66070775	rs3132852
cg04006266	chr11:66341005:SNP	0.577467	0.0078945	0	26479	G	C	0.4963	0.015	TRUE	34	-------?----------------?-----------	79.9	164.152	2.509e-19	0.008535	0.573826	0.0183694	3.23e-214	0.0392695	5.968e-49	159	FALSE	chr11	11	66341005	rs2924807
cg04006266	chr11:66710499:INDEL	0.321633	0.0175083	2.271e-75	6898	D	I	0.3392	0.0137	TRUE	10	+??++???+???+??+????++??????+???+???	20.6	11.3308	0.2537	0.0008277	0.320179	0.020261	2.979e-56	0.0220425	3.182e-48	159	FALSE	chr11	11	66710499
cg04006266	chr11:66344008:SNP	0.348316	0.019288	6.74e-73	26275	A	G	0.0645	0.0338	TRUE	34	++++++?+++++++++++++++++++?+++++++++	0.3	33.0838	0.4632	3.27e-05	0.348382	0.019327	1.225e-72	0.019337	1.542e-72	159	FALSE	chr11	11	66344008	rs117762844
[truncated: 5,144 more rows]

## Sheet: Supplementary Table S8
Supplementary Table S8: IVs for DNA methylation sites
[truncated: 268 more rows]

[truncated: 7 more sheets: Supplementary Table S9, Supplementary Table S10, Supplementary Table S11, Supplementary Table S12, Supplementary Table S13, Supplementary Table S14, Supplementary Table S15]
